# Supplementary material for: Testis‐specific hnRNP is expressed in colorectal cancer cells and accelerates cell growth mediating ZDHHC11 mRNA stabilization
Source: Cancer Med. 2022 Apr 5;11(19):3643–56. doi: 10.1002/cam4.4738 (PMC9554453; doi:10.1002/cam4.4738)
Supplement: Supplementary file 6 — Table S1 [file CAM4-11-3643-s002.xlsx]

## Sheet: Supplementary Table 1
Table S1. List of mRNAs directly bound to hnRNP G-T.
Feature ID	Fold change (IP; hnRNP GT/IP; IgG)	P value
AACSP1	41.7757	0.000386053
AADAC	19.5293	0.00489532
AADAT	4.67393	0.000190833
AAK1	4.18741	0.00104911
AARS2	5.36859	0.00360742
AASDH	7.325	0.00151292
AASS	12.9267	0.000458306
ABC12-49244600F4.3	9.31157	8.28164e-05
ABC7-42389800N19.1	6.3935	3.73146e-06
ABCA2	5.09561	0.00354588
ABCA5	4.98826	0.00301267
ABCC2	6.30381	5.53045e-05
ABCC5	4.94569	0.0002934
ABCC6	4.42466	0.00523535
ABCF1	4.09851	0.00239314
ABHD13	5.44607	0.00050929
ABHD3	4.65617	0.00323252
ABI3BP	8.903	0.00889525
ABL2	5.97896	0.00351291
AC004158.2	16.4132	0.00118316
AC004893.11	9.43169	0.00454404
AC005154.6	13.8507	3.24531e-05
AC005324.8-001	7.40092	0.00209215
AC005682.5	5.36815	0.00246247
AC007283.5	5.50093	0.00788931
AC009113.1	9.6467	0.00203664
AC009120.6	5.05466	0.00206122
AC009237.1	4.94767	0.00138572
AC009404.2	6.9095	0.00740598
AC009948.3	6.61329	0.00115201
AC009948.5	10.136	0.000809335
AC011497.1	9.35634	0.00760883
AC016725.4	26.0347	0.00521086
AC018865.8	9.81813	0.00732179
AC021218.2	4.03765	0.00728006
AC024560.3	5.04525	0.000454289
AC024937.6	18.4683	0.00831813
AC027612.6	4.88992	0.00897753
AC034193.5	21.8989	0.00141867
AC034220.3	9.74111	0.00429058
AC068138.1	7.57961	0.00161842
AC069513.3	10.2376	0.00145337
AC073236.3	6.91093	0.00587242
AC074117.10	9.25161	0.00286372
AC087650.2	7.55743	0.00823925
AC093375.1	10.5312	0.00566233
AC093627.10	10.4952	0.00561061
AC093726.6	34.0983	0.000173443
AC093838.4	4.06808	0.00278121
AC110373.1	7.19125	0.00382767
AC110491.1	6.98139	0.000275407
AC114772.1	9.44417	5.92354e-05
AC130352.1	4.78632	0.00200591
AC135178.1	27.1466	0.000870244
AC141586.5	10.928	0.00197074
ACACA	5.50962	3.15357e-05
ACACB	5.36063	1.78925e-05
ACAD10	4.48773	2.4462e-05
ACAD8	5.33369	0.000407633
ACADSB	4.0842	0.00318291
ACAP2	4.24309	4.03754e-05
ACBD3	4.04114	0.00161256
ACER3	4.49718	0.000328405
ACIN1	4.63108	0.000103988
ACSS2	4.9492	0.00977079
ACTR5	10.6433	3.88349e-06
ACVR2B	6.35648	0.00736112
ACYP1	4.09744	0.00152744
ADAM22	5.465	0.00198448
ADAMTS14	7.11821	0.00173862
ADAMTS7	4.70023	0.00776573
ADAMTSL4	12.5685	0.00250332
ADARB1	4.8798	0.00067191
ADC	7.77644	0.000617847
ADCY6	5.39817	0.00195666
ADPGK	5.88294	0.000155954
AFF1	4.71081	0.00317833
AFF4	5.33719	0.00128508
AFG3L1P	6.55927	0.00280092
AGAP4	8.84544	0.00384838
AGAP6	7.21524	6.50798e-05
AGAP7	10.5024	0.00758768
AGAP8	6.75029	0.00154405
AGAP9	9.23683	0.000618399
AGBL3	18.8965	0.0010365
AGFG1	4.0362	0.00107072
AGGF1	5.62483	7.18878e-05
AGL	5.14132	0.00421511
AGPAT4	5.70799	0.000413417
AGRN	4.08646	0.000983868
AGTPBP1	5.37227	0.000580215
AGXT2L2	6.41129	3.47522e-05
AHCTF1	9.11598	4.2889e-06
AHI1	7.34395	0.000167975
AHNAK	7.55037	2.43913e-05
AHNAK2	9.8182	0.000384181
AHR	4.14152	0.00152717
AHRR	5.63071	0.00254512
AHSA2	7.3507	0.000320107
AIM1	5.02767	0.00870442
AIMP1	5.1661	1.9396e-05
AKAP10	5.55822	0.000934068
AKAP11	5.4862	0.000879955
AKAP12	5.14915	0.000686673
AKAP13	6.47721	0.00116103
AKAP2	4.92272	7.54559e-06
AKAP7	5.96088	0.00901412
AKAP9	9.28496	0.000141322
AL353791.1	17.3106	0.000531126
ALAD	4.19436	0.00390907
ALCAM	6.47884	0.00040456
ALDH1L2	20.3034	0.00220438
ALDH8A1	12.6087	0.002779
ALG11	4.51614	0.00558435
ALG13	5.10762	0.000871664
ALG1L	7.80055	0.00257683
ALKBH8	7.67481	3.13694e-05
ALMS1	11.0026	8.54828e-06
ALOX12P2	6.32732	0.000115448
ALPK1	4.61494	0.000460005
ALS2	4.27238	0.000131769
AMOT	4.64179	0.00410379
AMY2B	18.4733	0.00831642
ANAPC1	4.38523	0.00127726
ANK2	6.58457	0.00170606
ANK3	4.1641	0.00182672
ANKHD1	7.04231	5.12361e-05
ANKIB1	5.76991	0.000128902
ANKLE2	5.8718	7.70315e-05
ANKRD10	6.60364	0.000177494
ANKRD11	7.27894	0.00149536
ANKRD12	13.0524	9.21364e-05
ANKRD17	6.52873	0.00017009
ANKRD18A	9.74283	0.0010346
ANKRD19P	11.0414	0.00274782
ANKRD20A5P	4.21299	0.000497558
ANKRD26	8.33064	4.14023e-05
ANKRD31	5.01782	0.00950718
ANKRD32	8.31971	0.000578078
ANKRD36	9.79215	0.0011528
ANKRD36B	13.6608	1.36406e-05
ANKRD36C	12.6857	0.00115473
ANKRD44	4.75227	0.00177159
ANKRD49	6.444	0.00082992
ANKRD50	5.06108	0.000373209
ANKS3	5.50496	5.9386e-05
ANLN	4.66059	0.000175829
ANO6	4.69329	0.00397664
ANO8	5.03512	0.00434706
ANO9	6.56133	0.000170454
ANP32E	4.64423	0.00158243
ANTXR1	6.08165	0.00223321
AOC2	5.43709	0.00223692
AOC3	4.23903	0.00172177
AP1AR	4.79425	0.00244219
AP1G2	4.62071	0.000242605
AP3M2	6.06149	0.000100306
AP4E1	4.18952	0.00313533
AP5M1	4.59807	0.00194942
APAF1	5.12864	0.00218118
APC	12.2432	0.000101597
APITD1	5.16964	0.00391184
APPL1	5.54273	2.18215e-05
AQR	5.25583	0.00300302
ARAP2	6.51768	0.00430193
AREG	4.05996	0.000298268
ARFGEF1	5.4453	0.000574896
ARFGEF2	5.32366	0.000665805
ARG2	4.07058	0.0053864
ARGLU1	6.67046	0.000127505
ARHGAP11A	4.85073	0.000293878
ARHGAP11B	7.70285	0.00151005
ARHGAP21	7.49026	3.51134e-05
ARHGAP29	5.03108	5.09971e-05
ARHGAP32	6.45961	0.000146989
ARHGAP42	5.714	0.000260662
ARHGAP5	8.36859	8.64649e-06
ARHGAP8	5.07623	0.00117652
ARHGEF10	6.32945	1.11007e-05
ARHGEF11	4.46869	0.00449156
ARHGEF12	5.33479	0.00115925
ARHGEF26	5.57533	0.000827834
ARHGEF5	10.581	3.6322e-07
ARHGEF7	4.04355	0.00374469
ARID1A	5.25324	0.000774051
ARID1B	4.70045	0.00178761
ARID2	6.66735	0.000266626
ARID4B	6.39657	0.000737996
ARID5B	4.21679	0.000429581
ARL10	6.23121	0.00757181
ARL13B	4.10771	0.00179872
ARL16	4.544	0.000634242
ARL17A	6.01883	0.000356519
ARL17B	8.4487	0.000524264
ARL5B	4.85993	0.00146935
ARL6	5.49616	0.00486937
ARMC2	5.51508	0.00357377
ARMC3	9.45745	0.00799822
ARMC8	6.09998	4.02745e-05
ARMCX3	4.57662	0.000134268
ARNTL2	4.02287	0.000301176
ARRDC3	4.15252	0.00420926
ARVCF	4.6172	0.00122795
ASAH2B	4.05872	0.0023959
ASAP1	5.63939	7.05038e-05
ASCC3	7.07621	0.000619962
ASH1L	7.48827	0.0008376
ASPM	10.4609	7.86557e-06
ASTE1	5.17833	0.00418092
ASUN	4.49739	0.00142198
ASXL2	5.93417	0.00156695
ATAD2	5.15524	0.000524484
ATAD2B	4.88679	0.0010456
ATAD5	12.595	3.98457e-05
ATF6	4.18994	2.66107e-05
ATF7IP	5.05384	0.000102613
ATG10	4.45905	0.00136395
ATG12	6.79208	0.000124693
ATG14	4.15104	0.00197832
ATG16L2	5.99331	0.00167144
ATG2B	6.97225	0.00326942
ATG3	4.34272	2.64991e-05
ATG4C	4.04711	0.00941218
ATM	8.62196	0.000327673
ATP11A	5.99525	0.000996522
ATP11B	4.59601	0.00128968
ATP11C	4.89678	0.000939808
ATP2B1	4.41361	0.000489461
ATP6AP1L	5.84535	0.00120632
ATP6V1C1	4.10177	0.00244335
ATP6V1E2	12.1844	0.0027031
ATP7A	4.59019	0.00125934
ATP8B1	5.84114	0.00694282
ATP8B4	6.40223	0.00617396
ATP9B	4.11696	0.00280188
ATR	7.10482	0.000406795
ATRX	8.51705	0.000172385
ATXN2	7.04249	4.07848e-05
ATXN7	5.41333	1.0908e-06
AUH	5.62889	0.00332565
B3GALNT2	4.03634	0.00175868
B3GNTL1	4.50428	0.00332769
B4GALNT1	4.19832	0.00256871
B4GALT6	4.19912	0.00549106
BACE1	4.0948	0.00961794
BAHCC1	5.80376	0.0022697
BANK1	14.3379	0.00344893
BAZ1A	5.94921	0.00123482
BAZ1B	4.93735	0.00106863
BAZ2B	6.45841	0.000397484
BBS10	5.43786	0.000453804
BBS12	4.84883	0.00883626
BBS4	4.62174	3.08392e-05
BBS7	5.50104	0.00379708
BBX	5.8448	3.17098e-05
BCAM	4.02186	0.000523569
BCCIP	4.26026	0.000195795
BCL2L11	5.27539	0.000138421
BCL9	4.94702	0.00902169
BCLAF1	5.81144	0.000105025
BCOR	6.29531	0.00143049
BCS1L	4.73554	0.000190188
BDNF-AS	11.0516	0.00577042
BDP1	8.11701	2.21267e-05
BEND6	19.8244	0.00144589
BEND7	4.53633	0.000708011
BIRC2	4.29217	0.000315956
BIRC6	9.07796	7.79718e-05
BIVM	5.55702	0.00508997
BLM	6.15887	0.000907213
BLZF1	5.30794	0.000426286
BMP2K	7.01072	6.42459e-06
BMP6	5.56381	0.00758029
BMPR2	6.93089	0.00454534
BMS1	4.65998	0.000760768
BOD1L1	9.61675	2.5308e-07
BPTF	8.04497	5.84531e-06
BRAF	4.39568	0.00599556
BRAP	5.35572	1.39411e-05
BRCA1	6.19972	0.00054036
BRCA2	10.7259	1.05535e-05
BRCC3	9.51495	0.00253169
BRD7	4.71749	9.27966e-05
BRD8	5.5733	0.000268093
BRD9	4.74253	0.000180845
BRIP1	6.08033	6.23526e-05
BRMS1L	6.93266	0.000297915
BRPF1	4.64605	0.000106761
BRWD1	8.33332	2.77366e-06
BRWD3	8.26545	2.52671e-05
BSDC1	4.28592	0.000380014
BSN	7.57871	0.00545295
BTAF1	6.95379	1.06612e-05
BTBD19	35.8248	0.000126895
BTBD7	4.12599	0.000130663
BTC	8.62734	0.00323681
BTN2A3P	7.10321	0.00100857
BTN3A1	5.92043	9.26527e-05
BTN3A3	8.68749	0.00743622
BTNL9	7.29057	0.00664874
BUB1B	4.29476	0.000225277
BX248398.1	7.10882	0.00101561
BX322557.10	4.56974	0.00816712
C10orf118	8.13662	0.000218176
C10orf12	6.37588	0.000530875
C10orf137	4.86734	0.000388732
C10orf88	6.27872	0.000759505
C11orf30	8.78289	8.05477e-05
C11orf63	6.1319	0.00356227
C11orf80	4.04763	0.00633773
C11orf82	11.6069	0.00212905
C12orf29	4.37153	3.745e-06
C12orf35	12.3326	5.84954e-05
C12orf4	5.44373	6.62745e-06
C12orf51	7.57308	0.00196808
C14orf101	5.47174	0.00664454
C14orf102	5.26151	0.000658986
C14orf118	12.0466	0.000132441
C14orf135	7.20664	2.53917e-05
C14orf149	7.53666	0.00741876
C14orf37	8.13125	6.61171e-05
C14orf79	4.63636	0.00714535
C15orf29	6.67671	0.000520453
C15orf41	5.83182	0.00700948
C15orf42	6.51458	0.00088685
C16orf52	8.78688	6.1547e-05
C16orf88	6.49333	6.99515e-05
C17orf49_2	10.4952	0.00561061
C17orf56	4.87079	0.00452473
C17orf57	15.6283	0.00197774
C17orf65	7.03277	0.0045056
C17orf67	5.82605	0.00181758
C17orf80	6.61672	3.11747e-05
C19orf44	6.30009	0.00504305
C19orf66	9.17377	0.00244322
C1GALT1	6.32159	0.000264889
C1orf112	5.9344	0.000103128
C1orf131	7.364	0.000123854
C1orf162	10.4952	0.00561061
C1orf170	10.4952	0.00561061
C1orf27	11.9149	1.11625e-05
C1orf31	4.15771	0.0044391
C1orf35	5.01393	0.000255838
C1orf61	6.4938	0.000969124
C1orf63	8.2886	0.000723754
C1orf9	4.13445	0.0022632
C1QTNF6	6.12484	0.00696006
C20orf194	6.72825	0.000239595
C21orf59	5.18243	0.00153392
C22orf34	5.50213	0.000767182
C22orf46	11.9303	0.00196765
C2CD2	4.23233	3.5078e-06
C2CD3	6.41556	8.76657e-05
C2orf56	8.32974	0.00215687
C2orf63	6.73369	0.00143461
C2orf82	4.96331	0.000272789
C2orf88	7.31662	0.003437
C2orf89	6.56559	0.000408899
C3orf17	5.80222	0.00117925
C3orf19	4.80077	0.00839746
C3orf26	4.32422	0.000519931
C3orf35	13.3598	0.00576366
C3orf62	6.24122	0.000450289
C3orf67	10.7756	0.00463609
C4BPAP1	12.2738	0.000150032
C4orf19	19.1735	0.00119139
C4orf21	7.3415	0.000103663
C4orf29	5.39793	0.000193786
C5orf24	4.27893	0.00859457
C5orf28	4.47109	0.00383458
C5orf34	5.99791	0.000179654
C5orf4	6.37826	0.00402657
C5orf42	9.37106	3.77666e-05
C5orf43	4.06161	1.30328e-05
C5orf45	10.0438	0.000553
C5orf54	4.92982	0.00814251
C6orf141	9.55398	0.000711569
C6orf164	17.1219	0.00199385
C6orf170	7.38339	0.000117237
C6orf195	18.4683	0.00831813
C6orf70	4.26398	2.40763e-05
C7orf43	4.72055	0.000472623
C7orf44	5.68836	0.000473349
C9orf100	4.64137	0.0042749
C9orf174	6.91268	0.00209616
C9orf72	5.86914	0.000710799
C9orf84	9.10759	0.00514744
CA5B	7.21301	0.00166774
CA5BP1	25.5496	0.000238095
CACNB1	9.29917	2.91322e-05
CACNB4	5.0468	0.00353657
CAGE1	13.0173	0.0097346
CALD1	5.10771	0.00119718
CALML4	5.51026	0.00028592
CAMK2G	4.03033	0.00484946
CAMK4	5.4285	2.65033e-05
CAMKK1	5.52239	0.00052583
CAMSAP1	4.23461	0.00409997
CAMSAP2	6.64691	0.000139466
CAMTA2	4.19975	0.00146595
CAND2	7.96845	0.00444591
CAPN10	4.37082	4.41638e-06
CAPN3	13.6839	0.00911222
CAPN7	5.26792	2.94706e-06
CAPRIN2	6.73565	0.000510721
CAPS2	15.9182	7.32824e-05
CARD14	5.85428	0.00565175
CARD8	4.15846	0.000682089
CASC4	5.53236	1.45986e-05
CASC5	7.82248	1.7146e-05
CASP8	6.26111	0.00825069
CASP8AP2	9.24561	3.96996e-05
CAST	4.0761	0.000353807
CBFA2T2	5.07364	0.000513052
CBLB	4.84673	0.00279335
CBLC	4.63081	0.00127552
CBR4	5.76252	0.000102652
CBWD1	4.04618	0.00104079
CBWD2	4.33661	0.0061569
CBWD3	6.06951	0.000161142
CBWD6	6.83876	0.00122427
CBX3	4.60998	2.65015e-05
CC2D2A	4.79122	0.00211934
CCAR1	5.89453	7.94722e-05
CCBL1	4.81459	0.00821707
CCDC104	5.01399	0.000501345
CCDC106	22.8074	0.00264023
CCDC110	12.9534	0.00377497
CCDC112	7.86349	0.000243297
CCDC122	58.9848	3.67201e-05
CCDC130	5.95802	0.000407353
CCDC132	4.29664	0.00691217
CCDC136	4.13122	0.00827791
CCDC138	6.35528	0.000273136
CCDC14	10.1676	0.00116895
CCDC146	7.7517	0.000156837
CCDC15	4.79182	0.00877107
CCDC150	6.9791	0.0013441
CCDC171	7.84695	0.000228995
CCDC18	8.16653	7.2846e-05
CCDC25	6.38254	0.000349168
CCDC40	5.01004	0.00377218
CCDC41	7.17514	5.05312e-05
CCDC57	8.08513	0.000431778
CCDC59	7.7633	0.000323039
CCDC66	7.04334	2.42875e-05
CCDC7	9.84092	0.00135728
CCDC74A	5.8295	0.00572502
CCDC75	4.46011	0.000670619
CCDC77	4.59328	0.00392084
CCDC82	5.95675	0.000197657
CCDC84	6.18391	0.000237249
CCDC88A	9.69844	3.50965e-05
CCDC88C	4.7893	0.00837958
CCDC90B	4.4918	0.00633571
CCDC91	13.6542	5.75054e-06
CCDC93	4.29781	0.000470941
CCDC99	5.43702	3.26253e-05
CCNB1IP1	5.5356	0.000234379
CCNE2	7.48013	0.000415809
CCNH	5.59844	0.000581142
CCNJ	7.59745	0.00277881
CCNL1	6.92735	0.00016394
CCNL2	8.88453	0.00014663
CCNT2	7.02493	5.65753e-05
CCNYL2	9.46284	0.0020003
CCP110	5.28151	0.00017063
CCS	6.31051	0.00199987
CCT6P1	8.05809	0.00463169
CCT6P3	5.25972	0.00145284
CD160	5.69854	0.00800749
CD46	4.7957	0.000246292
CD96	4.9619	0.00849799
CDADC1	12.6986	0.00134924
CDC37L1	4.20028	0.0012937
CDC42BPA	8.18665	7.56484e-06
CDC42BPB	4.36318	0.00754022
CDC5L	4.83921	0.000808854
CDC7	4.04397	0.00410414
CDCA2	5.71197	0.000100343
CDH24	6.05801	0.00430687
CDHR3	5.67712	0.00262351
CDHR5	4.33931	0.00109586
CDK10	5.6619	0.00342749
CDK11A	4.53072	8.96702e-05
CDK11B	4.98588	0.00133574
CDK12	4.00015	0.00308856
CDK17	4.31377	0.00344356
CDK5RAP2	5.13551	0.000231451
CDK5RAP3	5.62551	0.00443135
CDK6	5.53943	0.00057176
CDKL1	4.13501	0.00059536
CEBPZ	6.15121	7.16654e-05
CECR7	15.0337	9.20343e-05
CELSR2	4.19851	0.00383567
CENPC1	8.55904	1.32179e-05
CENPE	9.50398	7.95678e-06
CENPF	8.89903	8.50489e-05
CENPI	4.38846	0.00323526
CENPJ	7.98973	0.000370824
CENPK	6.21695	0.00295011
CENPQ	6.61085	0.00133711
CENPT	5.15726	0.000152879
CEP112	5.53413	0.000118012
CEP120	5.98018	0.000249679
CEP128	6.00388	1.39869e-05
CEP135	7.93638	0.000114639
CEP152	7.91518	0.000298341
CEP164	4.37305	0.000318127
CEP170	6.4771	4.47274e-05
CEP192	6.33433	0.000262169
CEP250	5.15128	0.00480679
CEP290	8.59966	1.48813e-05
CEP350	8.66692	2.52308e-05
CEP44	8.68119	0.000444366
CEP57	6.3663	0.000734512
CEP57L1	6.92773	2.39244e-05
CEP63	5.59875	0.000270416
CEP68	4.31576	0.00738021
CEP70	5.40061	0.000412579
CEP72	4.64514	0.000384108
CEP78	12.7669	4.23343e-05
CEP85	4.2844	0.000783144
CEP85L	8.6031	0.000155033
CEP89	5.17547	0.00144984
CEP95	5.27917	0.000171463
CEPT1	4.30169	0.000157102
CFDP1	5.88393	2.73633e-05
CFLAR	6.02115	0.00728664
CGNL1	4.31357	0.00310631
CHD1	7.71953	1.5034e-06
CHD2	5.72347	8.00562e-05
CHD3	4.19242	0.00104775
CHD4	4.48438	0.000500745
CHD5	5.5288	0.002483
CHD6	6.03832	0.000118053
CHD7	6.31052	0.000993636
CHD8	5.46451	0.0011905
CHD9	8.39418	0.000275716
CHDH	4.2643	0.00180751
CHKB	7.89367	0.000446069
CHML	4.28014	0.00563159
CHMP4A	6.35541	0.00296352
CHORDC1	5.49371	5.48303e-06
CHRNA10	20.4752	0.000171583
CHRNA3	6.38308	0.00741769
CHST15	10.4852	1.93217e-05
CHST3	4.66356	0.00366935
CIR1	4.88493	0.000322075
CIT	5.97477	3.2541e-05
CKAP2	5.99326	8.00508e-05
CKAP2L	6.95276	1.22437e-05
CLASP1	4.19506	0.000247148
CLASP2	4.40473	0.00756427
CLCC1	5.25407	0.00184435
CLCN6	5.17679	0.00167751
CLDN15	6.87574	0.00205258
CLDND1	4.63944	0.00136657
CLEC16A	4.06604	0.0026124
CLINT1	4.68372	0.00052803
CLIP1	6.38373	0.000230354
CLIP4	5.37722	0.000140373
CLK1	5.87099	0.00015343
CLK4	7.54772	0.00345451
CLOCK	6.85911	0.000262501
CLSPN	5.76439	1.13622e-05
CLSTN3	5.74456	0.00170355
CMYA5	12.0796	0.000740333
CNOT1	5.18056	0.00436186
CNOT4	5.43268	0.000117122
CNOT6L	5.15898	0.00131515
CNST	4.65852	0.00419625
CNTF	7.11478	0.00066075
CNTLN	8.23337	0.000133103
CNTNAP3	8.04835	0.0036175
CNTNAP3B	6.26007	0.00187098
CNTRL	6.10188	0.000157646
COBLL1	4.46967	0.00628766
COG3	4.07944	0.000287813
COG5	4.82481	4.98573e-05
COG6	4.12829	0.00550862
COL12A1	5.63901	0.00274859
COL17A1	11.2184	0.00437455
COL27A1	4.7204	0.00847325
COL4A5	4.78364	0.00367683
COL4A6	25.3322	0.000328403
COPS2	4.18263	0.000306273
COPS8	4.17346	0.000128495
COQ10A	7.88637	0.0055643
COQ6	4.92945	0.00534539
CORO2A	4.2077	0.00361162
CORO6	58.2805	0.001569
COX10-AS1	7.18171	0.00283231
COX20	6.05348	0.00636757
CPNE7	10.6031	1.66177e-05
CPSF7	4.94027	0.000377381
CRAMP1L	4.58243	0.000502532
CRBN	4.1051	0.00119566
CREBBP	6.49887	0.00231648
CREBZF	5.48764	0.000397973
CRELD1	5.73518	0.004982
CRNKL1	5.37335	0.000137345
CROCC	4.86141	0.0012283
CROCCP2	7.13503	9.62225e-05
CRTC3	4.09401	0.00348582
CRY1	4.83296	0.00115639
CRYBG3	6.57988	0.000465363
CRYGS	6.18897	0.00119592
CSAD	11.8505	0.00861987
CSAG1	17.3828	0.00446894
CSGALNACT2	5.03277	0.000604078
CSNK1G3	4.56995	0.0037892
CSPP1	4.85399	0.00016693
CTA-217C2.1	7.3225	0.00205048
CTA-313A17.4	15.9759	0.00137899
CTA-445C9.14	6.09885	0.00983689
CTA-714B7.5	7.23084	0.00373313
CTAGE4	10.5721	0.00330776
CTAGE5	5.47105	1.95892e-05
CTAGE9	13.0173	0.0097346
CTB-118N6.3	14.8343	0.00181375
CTB-131B5.4	21.6956	0.0058217
CTBP1-AS1	4.68731	0.00306305
CTC-203F4.1	4.83488	0.00275252
CTC-281B15.1	5.61083	0.00837836
CTC-479C5.12	5.58159	0.00346253
CTD-2008P7.6	9.79683	0.00105941
CTD-2013N24.2	30.366	7.1865e-05
CTD-2196E14.4	12.3798	0.00437739
CTD-2196E14.9	5.24332	0.00295886
CTD-2270P14.3	19.4139	0.00801817
CTD-2349B8.1	4.9159	0.00124909
CTD-2547E10.2	6.67113	5.64364e-05
CTD-2561B21.5	5.47685	0.000946643
CTD-3088G3.5	10.0696	0.0075105
CTD-3092A11.1	7.13073	0.00527743
CTD-3110H11.2	13.0714	8.06794e-05
CTR9	4.6868	0.000114906
CTSK	12.1759	0.000658166
CTTNBP2	5.82452	0.00521644
CTTNBP2NL	5.69451	0.000119661
CTU1	4.37276	0.000841184
CUBN	7.17275	0.000199634
CUL2	4.08381	2.19263e-05
CUL3	5.43097	0.000707875
CUL5	5.08592	0.000580532
CUL9	4.06621	0.00036842
CWC15	4.22432	0.000478162
CWC22	6.19586	0.000180968
CWC25	4.87715	6.5973e-05
CWC27	10.3256	0.000363128
CWF19L2	7.77731	4.34142e-06
CXorf23	6.64052	0.000109721
CXorf38	4.27049	0.00316175
CXorf57	6.88314	0.00109009
CYB5R2	4.53516	0.00152478
CYHR1	5.66146	0.000213355
CYLD	4.29493	0.0037042
CYP1A1	6.59372	0.00313949
CYP20A1	4.82745	0.000805209
CYP26B1	5.88112	0.000647804
CYP2R1	5.56381	0.00232251
CYP4F11	4.30322	0.000347058
CYP4V2	5.97881	0.00193962
CYTH2	5.26845	0.00138947
DAAM1	5.19774	0.000157286
DAB2	4.23207	0.00702268
DBF4	10.0625	0.000620127
DBF4B	4.01377	0.000883971
DCAF17	4.22264	1.3051e-05
DCAF5	5.52564	0.00245744
DCDC1	5.34752	0.00809605
DCLK2	4.85984	0.00441939
DCLRE1A	4.54953	9.71252e-06
DCLRE1C	7.16159	0.000324733
DCP1A	4.99944	0.00209048
DCP1B	4.52446	0.00120088
DCTN5	4.0425	0.0014272
DCUN1D1	4.40159	0.00110773
DCUN1D2	7.67524	1.40931e-05
DCUN1D4	5.27463	0.000169817
DDHD1	6.49841	0.00102057
DDI2	4.28294	0.00264476
DDX10	4.88054	0.0015292
DDX11	4.21918	0.000909319
DDX12P	5.53322	0.00328466
DDX17	5.21649	7.11193e-05
DDX19B	4.13782	0.00676182
DDX21	5.16928	3.05601e-05
DDX26B	5.47883	0.00718321
DDX27	4.00495	7.41614e-05
DDX39B	5.04857	0.000427333
DDX46	7.08832	9.15136e-05
DDX5	5.45754	5.77493e-05
DDX55	5.35357	0.000864383
DDX60	7.66696	0.00027443
DDX60L	6.98612	0.000168511
DEK	5.55668	0.000147053
DENND1B	5.68468	0.00056083
DENND3	4.3819	6.10415e-05
DENND4A	7.19005	0.00010966
DENND4C	5.75363	0.00192769
DEPDC1	6.20948	0.000979999
DEPDC5	4.45951	0.00226181
DFNA5	4.32841	0.00118156
DFNB59	13.0173	0.0097346
DGAT1	4.71758	0.00144072
DGKD	4.49516	0.000435825
DGKG	4.37616	0.000400743
DGKH	7.8804	6.11845e-05
DHFR	5.98618	6.0385e-05
DHRS12	14.1113	0.00315471
DHX29	5.58324	0.000893499
DHX36	4.40622	0.000671091
DIAPH2	5.20913	0.00126655
DIAPH3	4.66089	0.00113586
DICER1	5.86106	0.000132361
DIDO1	4.99161	0.00349088
DIO1	17.1219	0.00199385
DIP2A	4.99937	0.000307576
DIP2B	4.5327	0.00234024
DIP2C	5.0099	0.00011751
DIRC2	5.75194	0.00446621
DIS3	4.83152	0.000147092
DLEU1	4.40462	0.00764774
DLG1	4.18521	0.000204657
DLG4	7.18605	0.00996732
DLGAP1	4.53014	0.00367656
DLGAP5	5.25168	0.000105212
DLX4	4.24999	0.00600821
DMBX1	4.9467	0.00046446
DMTF1	6.24195	6.36252e-06
DMXL1	7.72007	0.000236388
DMXL2	6.63379	9.78016e-05
DNA2	6.19404	2.26943e-05
DNAH1	8.55226	0.00467534
DNAH10	4.38493	0.00255805
DNAH11	13.3906	0.00016813
DNAH14	8.03325	0.00164182
DNAJA4	6.88717	0.00194591
DNAJC10	7.05342	2.28557e-06
DNAJC13	5.3334	0.00192619
DNAJC2	5.10726	0.000652713
DNAJC21	4.98422	0.00328172
DNAJC24	5.24717	1.87215e-05
DNAJC25	9.89997	0.00198105
DNAJC27	12.2313	0.000392584
DNASE1	5.35511	0.00127548
DNHD1	8.91289	0.00748399
DNM1	4.27008	0.00921825
DNM1L	5.04229	0.000362973
DNMT1	5.33596	0.00242605
DNTTIP2	4.93012	0.00146233
DOC2A	8.40044	0.00396755
DOC2B	4.64015	0.00071582
DOCK1	4.07255	0.00671566
DOCK3	4.30714	0.00106897
DOCK5	6.40476	0.000479283
DOCK7	5.4244	0.00318607
DOK3	4.54843	0.000649731
DOM3Z	6.31033	0.0032049
DOPEY1	6.69308	0.000823166
DPH3	4.17305	0.00198115
DPP8	5.50385	0.000424051
DPY19L3	5.09681	6.10503e-05
DROSHA	5.19428	5.61955e-05
DRP2	4.60041	0.00160589
DSE	4.42003	0.000923794
DSG2	4.56747	0.000359144
DSN1	4.55692	0.00169696
DSP	6.1763	0.000697986
DST	8.42595	0.000101832
DTNA	4.7531	0.00343315
DUOX1	6.75932	0.000428865
DUS4L	5.76479	8.54743e-05
DYNC1H1	7.237	0.0037286
DYNC1LI1	4.83594	0.000133484
DYNC2H1	4.67577	0.00364533
DZANK1	5.54445	0.000179122
DZIP1L	7.57657	0.00211942
DZIP3	7.61195	0.000369714
E2F7	4.47316	0.00115878
EBAG9	4.76904	0.000290018
ECHDC2	13.7644	0.00525372
ECT2	4.67598	2.65414e-05
EDEM1	7.00336	0.00174545
EEA1	10.7131	4.48216e-05
EFHC1	11.7909	0.000982739
EGFR	6.88916	0.000248394
EHBP1	6.19711	0.000368722
EHF	5.87854	0.00953044
EIF2A	5.00426	0.000237516
EIF2AK2	5.93535	2.3498e-05
EIF2AK3	6.27665	8.16173e-05
EIF2AK4	5.26968	3.28938e-05
EIF2C2	4.52034	0.00925877
EIF2C3	6.8885	6.96213e-05
EIF2S2	5.43144	0.00244585
EIF3A	6.26994	0.000845385
EIF3J	5.73696	0.00037251
EIF4G3	6.10751	0.000438229
EIF5A2	4.92799	0.00124463
EIF5B	6.69456	0.00119421
ELK3	4.28511	0.00252675
ELK4	4.9528	0.000786769
ELMOD2	6.28825	7.09918e-05
ELMOD3	5.52097	0.00752845
ELOVL5	8.89718	0.00020505
ELOVL6	7.23426	0.000467485
EMC9	4.41465	0.00334727
EME1	5.99215	0.00031574
EML4	4.20596	0.000452662
EML6	5.07627	0.00134031
EMP2	5.43975	2.12887e-05
EMR2	6.03141	0.0028798
ENAH	4.00802	9.22582e-05
ENO2	4.18041	0.00114805
ENO3	5.77659	5.58681e-05
ENO4	11.8554	0.00159747
ENOSF1	6.70906	5.19405e-05
ENPEP	9.73688	0.00198501
ENPP4	6.69911	0.00464415
ENTPD1	9.83585	0.0024343
ENTPD4	5.03993	0.000449985
ENTPD5	4.94576	0.000300419
EOGT	4.82705	0.00123562
EP300	7.10875	0.00111449
EP400	5.8408	0.00899776
EP400NL	7.93452	0.000968846
EPB41L2	4.32756	4.28976e-05
EPB41L4A	10.2736	0.00104474
EPB41L4A-AS1	6.19548	0.00191531
EPC1	4.82871	0.00155446
EPC2	5.05833	0.00158356
EPG5	5.71362	0.00202733
EPHA10	4.85989	0.00515393
EPM2AIP1	5.41712	0.00326478
ERAP2	48.8421	0.000108833
ERBB2IP	6.46585	0.000391652
ERBB3	4.27611	0.00293067
ERC1	4.97849	0.00164082
ERCC5	6.02176	0.00167662
ERCC6	6.4984	1.24048e-05
ERCC6L2	6.79204	2.51307e-06
ERGIC2	4.25257	0.00563508
ERI2	5.01763	0.000493289
ERICH1	7.50168	0.00322434
ERVH48-1	16.6513	0.00278979
ERVK3-1	4.46218	0.0047993
ESCO1	17.3226	1.50321e-05
ESCO2	4.62928	0.00123623
ESF1	7.11156	0.000515948
ESYT3	7.79738	0.00363449
ETAA1	12.9734	2.95254e-06
ETNK1	5.33852	3.94295e-06
EVI5	5.36912	0.00187526
EXO1	4.85662	0.00244821
EXOC1	4.3596	0.000196937
EXOC5	4.05062	0.00817303
EXOG	4.23065	0.000256674
EXOSC8	4.25759	0.000554798
EXOSC9	4.52285	3.47287e-05
EXPH5	7.30298	0.000201
EXTL2	5.03142	0.00168086
EYA3	4.08643	0.00140542
EZH1	6.82755	0.000715782
EZH2	4.56691	0.00056521
F8	5.88434	0.000836751
FAAH2	29.3132	0.000309532
FADS1	7.52487	0.000369836
FAM102B	4.25883	8.41315e-06
FAM110C	4.99847	0.00173779
FAM111A	7.51243	0.000139382
FAM111B	8.45536	1.02232e-05
FAM115A	9.28387	0.000599958
FAM115B	14.4296	0.000103123
FAM117B	8.11209	0.000206823
FAM118A	6.03157	0.00159191
FAM120A	4.76294	0.00133088
FAM123B	5.43635	0.000382104
FAM129A	4.54218	0.00741711
FAM133B	9.03095	0.000119915
FAM134B	5.03742	0.00600213
FAM135A	4.8024	0.000176365
FAM13A	4.86955	0.00173944
FAM13B	5.01421	0.00139527
FAM154B	8.82134	0.00470611
FAM156A	13.3645	3.1147e-05
FAM156B	8.74609	0.000770181
FAM160A2	4.61049	0.000649618
FAM161A	6.78021	0.000353355
FAM168A	5.23634	0.000125822
FAM169A	4.44028	0.000973055
FAM171B	6.43462	0.000314535
FAM175A	6.14035	0.00143361
FAM177A1	4.3189	0.000404881
FAM178A	4.63927	0.000650855
FAM184A	8.61797	0.00168617
FAM184B	5.10863	0.00167425
FAM18B2-CDRT4	6.48066	0.000483086
FAM190A	5.48337	2.01628e-05
FAM190B	7.11322	0.00054974
FAM192A	6.11018	5.82144e-05
FAM193A	4.34847	0.000294003
FAM193B	4.67171	0.00353746
FAM199X	4.19958	0.00612938
FAM200B	5.01928	0.000543216
FAM203A	4.25676	0.00258525
FAM204A	4.95808	0.00159517
FAM206A	5.30171	0.00382136
FAM208A	6.19629	0.000209791
FAM208B	8.75913	0.000316774
FAM214A	7.05117	0.000928406
FAM217B	4.6978	7.31674e-05
FAM219B	5.95607	0.00244909
FAM21A	4.90253	0.00350765
FAM21C	5.70222	0.00013445
FAM35A	4.83086	0.000411831
FAM40B	7.27945	0.000136063
FAM45A	4.15828	5.23793e-06
FAM46A	4.53546	0.000111422
FAM47E	5.78499	0.00512493
FAM48A	5.63477	0.0041312
FAM59A	4.70614	0.00464206
FAM63B	8.51014	8.67697e-09
FAM69A	6.63645	0.0030011
FAM72A	4.08574	0.000368793
FAM72D	5.3014	0.00150937
FAM73B	6.16993	0.000183026
FAM76B	4.0759	0.00190777
FAM83B	6.63612	0.000656642
FAM86C2P	4.71368	0.00736636
FAM92A1	4.73147	0.000721918
FAN1	5.1268	0.000330894
FANCA	4.01999	0.000103694
FANCB	9.23487	0.000224071
FANCD2	5.61546	2.15053e-06
FANCI	4.33585	0.000125464
FANCL	6.30271	2.42962e-05
FANCM	7.0756	0.0004867
FAS	4.62697	0.0079765
FASTKD1	5.51945	0.000748309
FASTKD3	5.23274	0.00461749
FAT1	6.67461	0.00105462
FBF1	6.12982	0.000399441
FBN1	7.41028	0.000656086
FBXL2	6.1901	0.000671013
FBXL4	4.93361	3.17793e-05
FBXL5	4.61844	0.00119728
FBXL6	4.77515	0.00415867
FBXO10	4.98686	0.00538778
FBXO11	4.08532	0.000237527
FBXO22	7.2727	5.17549e-05
FBXO38	4.16721	0.00154041
FBXO43	8.82134	0.00470611
FBXO44	5.3545	0.000730875
FBXO5	6.29781	0.000281421
FBXW7	4.85018	0.000590847
FBXW8	4.88521	2.31395e-05
FCHO2	6.62845	0.000431305
FER	9.63799	0.000382506
FER1L4	6.13202	0.00454654
FGD4	5.49786	0.00244071
FGD6	6.48335	4.25499e-05
FGF11	8.36244	0.00180007
FGFR1	5.21848	0.000319955
FGFR1OP	5.65255	0.000257964
FGFR1OP2	4.41278	0.00162758
FGGY	4.03817	0.000840703
FIGF	10.7503	0.00486848
FIGNL1	4.22998	0.000274332
FIP1L1	4.7817	0.000127166
FKBP10	7.89989	2.86511e-05
FKBP11	17.7967	0.000285637
FKBP15	4.75675	0.00173257
FKBP3	6.19985	5.19237e-05
FKTN	8.54492	0.000167367
FLNB	4.54166	0.00733039
FMNL2	6.03195	0.0016806
FN1	5.04628	2.18706e-05
FNBP4	7.53325	2.20188e-06
FNIP1	4.77632	0.000122567
FNTA	4.4457	0.000869738
FOXD4	4.55012	0.00273867
FOXD4L6	7.49803	0.00437711
FOXF1	10.5224	0.00290655
FOXL1	4.63204	0.00167791
FOXN2	4.05866	9.46287e-05
FOXO1	4.02024	0.00103955
FRA10AC1	7.39961	0.00326791
FRAS1	7.70567	0.00187702
FRG1	5.81083	0.00197146
FRMD6	4.51839	0.000150917
FRS2	4.28731	0.000231081
FRYL	6.31939	0.000651537
FSD1L	5.18169	0.00294263
FTX	8.3992	0.000862523
FUT10	4.09714	0.000895447
FUT2	5.62692	0.00209893
FXR1	4.5383	6.35044e-05
FYCO1	4.72948	0.00665847
FZD3	5.28078	1.76517e-05
G2E3	4.44647	3.80671e-06
GABPA	4.09738	0.00137651
GABPB2	4.25605	0.00176928
GABRE	12.3571	0.00324777
GABRQ	4.75144	0.00206997
GAD1	6.11086	0.00781345
GADD45A	4.55577	0.00256864
GALNT3	6.87439	0.000473758
GALNT5	4.71397	0.000205794
GAN	5.25183	0.00704361
GARNL3	4.05772	0.0052143
GAS8	4.79555	0.00532771
GATAD1	6.19749	7.71797e-05
GCC2	12.5848	0.000209125
GCET2	17.3565	0.00698976
GCFC1	7.16575	7.63683e-06
GCFC2	11.7809	0.000395352
GCNT1	6.58509	0.00195954
GDA	4.6385	0.000155144
GDAP1	4.98344	0.000502474
GDAP2	5.39103	0.00508159
GDPGP1	5.2967	0.00787963
GEN1	11.4065	0.0018794
GFI1	4.71102	0.00320972
GGA1	4.69375	0.000119737
GGNBP2	4.46721	0.000582404
GGPS1	4.29282	0.0052843
GIGYF1	4.78194	0.00139977
GIGYF2	4.86783	0.00383346
GK5	4.33228	0.00164881
GLB1L	4.89052	0.00455356
GLI4	11.2823	0.000815295
GLIS3	4.13115	0.00864576
GNB1L	5.25136	0.00766925
GNB3	5.69876	0.00361336
GNL2	4.62941	0.00027776
GNL3	4.5465	5.07402e-05
GNPDA2	4.64326	0.00398488
GNRH1	10.1961	0.00241116
GNRHR2	4.89294	0.00101563
GOLGA1	5.11857	0.000185478
GOLGA2B	12.6416	0.000121307
GOLGA4	7.94976	8.93554e-06
GOLGA5	4.77886	0.000345961
GOLGA6L5	12.0126	0.00771324
GOLGA8A	9.73144	0.000916928
GOLGA8H	6.82155	1.86834e-05
GOLGA8IP	13.0816	0.0041156
GOLGB1	8.96205	2.44333e-05
GOLIM4	4.97711	0.00163059
GON4L	4.83766	7.37455e-05
GORAB	8.39639	0.000317061
GORASP1	4.3314	0.00808396
GPATCH1	4.27097	0.00078493
GPATCH2	7.28379	0.000476046
GPATCH4	4.93307	0.0022774
GPATCH8	5.67644	0.000299253
GPBP1	4.38747	0.00017253
GPCPD1	6.82807	0.000453512
GPM6B	6.69933	0.00649857
GPR110	4.89989	0.00371635
GPR126	5.69745	8.3793e-05
GPR155	7.65484	0.00416085
GPR158	7.67067	0.00480156
GPR162	13.1533	0.000593127
GPR180	4.26623	0.00748496
GPR68	8.90719	0.00517839
GPR89A	4.34331	6.55506e-05
GPR98	5.09769	0.00343431
GPSM2	4.34457	0.000114524
GREB1L	5.35142	0.00552253
GRIN2C	6.17119	0.00028231
GS1-124K5.2	7.00348	0.00140659
GS1-251I9.4	6.37865	0.00143639
GSDMB	5.9149	0.00113736
GSTCD	4.82342	0.00252634
GSTK1	4.27552	0.00546075
GTDC1	4.62252	0.00373485
GTF2H2B	4.44533	0.00267887
GTF3C3	4.19415	3.95196e-05
GTPBP10	5.06901	0.000649939
GTPBP2	4.31349	0.000345195
GUCA1B	9.74326	0.00541466
GUCY1B2	10.0855	0.00351032
GULP1	4.91197	0.000136235
GUSBP11	9.42163	0.000239639
GUSBP3	6.70717	0.00085762
GUSBP4_1	26.923	0.000743146
GUSBP9	5.91486	0.00147482
GXYLT1	4.99903	0.000168728
GYS2	14.3851	0.00493487
GZF1	4.12587	0.000968641
H3F3A	5.09553	0.00109922
H6PD	4.33859	0.0045164
HACE1	4.69132	4.92064e-06
HAPLN3	4.1432	0.000138119
HAUS3	5.99262	0.00190085
HAUS6	5.70038	0.00245094
HBP1	4.3314	0.00667014
HCFC2	6.78086	0.00311728
HCG18	6.81629	0.00138109
HCN3	6.55453	0.00860676
HDHD2	5.87157	4.84957e-06
HEATR1	5.22761	0.00220804
HEATR5A	4.47419	0.00633258
HEATR5B	7.07994	9.10752e-05
HECTD1	6.44853	0.000334067
HECW2	5.96557	1.00555e-05
HELB	4.72465	0.00406238
HELLS	4.20407	0.00121892
HELZ	6.99501	0.000801931
HEMK1	4.21307	0.00385577
HERC1	7.94214	0.00182552
HERC2	6.94231	0.00397449
HERC2P2	7.56709	0.000131176
HERC2P3	5.04772	0.00270823
HERC2P9	8.15599	0.000178094
HERC3	5.37209	0.00513965
HEXA	4.25549	0.00609285
HHIP	27.1466	0.000870244
HIAT1	4.55277	0.00492365
HIBCH	4.5555	0.00394409
HIP1	4.83635	0.00390734
HIPK2	8.33479	0.00224329
HIPK3	4.11673	0.0097502
HIVEP1	8.56886	0.000338121
HIVEP2	4.97748	0.00481513
HIVEP3	6.88214	0.00307199
HLA-DMA	6.22064	0.00644658
HLF	24.6244	0.00695727
HLTF	5.80026	8.43803e-06
HMBOX1	5.91863	2.62354e-05
HMGA2	4.65591	1.44479e-05
HMGB1	4.63708	0.000102244
HMGB2	4.34383	0.000343593
HMGXB3	4.31879	0.00286305
HMMR	6.83208	0.000162012
HNF1A	7.08202	0.00814367
HNF4G	4.04548	0.00625362
HNRNPA1L2	5.60046	0.00307042
HNRNPU-AS1	7.74515	7.55335e-06
HOOK1	7.24964	8.30637e-05
HOOK2	5.03435	0.000383575
HOOK3	6.00655	1.27952e-05
HOTAIRM1	8.33975	0.000676203
HOXA6	7.63784	0.00630544
HOXA-AS3	9.35634	0.00760883
HOXA-AS4	5.71351	0.00422635
HOXB6	8.69705	6.32619e-05
HPS5	4.08187	0.00317658
hsa-mir-4763	6.25753	0.00129922
HSD11B2	7.45224	0.000181028
HSF4	4.55683	0.00457301
HSH2D	4.25207	0.00228872
HSP90AA1	4.06847	0.000957244
HSP90AA4P	4.59252	0.00882022
HSP90AA5P	6.44861	0.0018537
HSP90B1	4.23325	0.00015922
HSPA12A	4.0871	1.16546e-05
HSPA4L	4.74832	0.00795908
HSPBAP1	4.45923	0.000983581
HSPH1	4.16945	0.00039431
HTATSF1	4.90104	0.0019513
HTT	7.17234	0.000803107
HUWE1	8.21677	0.0024544
HYAL3	6.1319	0.000920211
IBTK	5.55485	0.00177509
ICK	4.07046	0.000871793
IDE	4.50858	0.00117933
IDI1	5.14939	0.000336119
IDI2-AS1	34.6886	0.000129338
IFIH1	5.41285	0.0027442
IFNAR1	4.26886	0.000414344
IFT122	4.54501	7.57072e-05
IFT140	4.316	0.00132952
IFT27	4.62243	0.000279652
IFT57	4.57671	0.000120007
IFT74	17.9032	7.51745e-05
IFT80	15.2367	0.00274648
IFT81	5.64893	0.00634332
IFT88	5.73131	0.000680569
IGF2BP2	4.38251	0.00254995
IGF2BP3	4.96599	3.80721e-05
IGHMBP2	4.22243	0.00395988
IGHV3OR16-6	9.5241	0.00996601
IGIP	10.652	0.000155944
IGSF1	27.1466	0.000870244
IGSF9B	4.21719	0.00151766
IK	4.33142	0.00122225
IKBIP	5.69752	0.000219471
IL10RA	6.44861	0.0018537
IL15	13.4261	0.0059163
IL17RB	10.5579	5.37069e-05
IL18	5.47445	0.00843953
IL18BP	9.45392	0.000295314
IL1R1	4.49495	0.00373145
IL6ST	8.62451	0.00146989
IMPG1	5.82605	0.00181758
INADL	5.77345	0.000286593
INO80	4.51563	0.00237589
INO80B	5.69167	0.00456712
INO80D	7.53188	4.55423e-06
INPP4A	4.09567	0.000201117
INPP4B	7.51283	4.79901e-05
INPP5E	4.01596	0.00359635
INPP5F	4.10519	7.88886e-05
INTS12	4.27185	0.00185264
INTS2	4.04157	0.00168977
INTS6	4.2697	0.00323604
INTU	8.8136	0.000274882
INVS	9.42751	6.50938e-05
IPP	5.40608	0.00165117
IQCB1	7.485	0.00116927
IQCG	4.74958	0.00040044
IQCK	6.08324	0.000360711
IQGAP1	4.03219	0.00178858
IQGAP3	4.64081	0.000434027
IQSEC1	4.9014	0.00232709
IQSEC2	6.58216	4.52899e-05
IRAK4	4.77366	2.2073e-05
ITFG2	8.61363	0.000120455
ITGA2	5.00587	0.000129063
ITGAV	5.38094	0.000685264
ITGB3BP	6.76646	3.04182e-05
ITIH4	7.63919	0.00370591
ITPR1	6.14515	0.00255165
ITPR2	11.7232	0.000113086
ITPR3	4.57285	0.00845886
ITSN1	6.14181	9.34679e-06
ITSN2	7.07012	5.8646e-05
IWS1	4.50454	2.5514e-05
J01415.25	15.9078	0.00239148
JAK2	5.86466	0.00166557
JHDM1D	4.09121	0.00553346
JMJD1C	8.61132	2.47174e-06
JMY	7.34196	0.00124235
JPX	10.1825	0.000163879
JRK	6.01336	0.00137379
KANK1	4.03599	0.00136594
KANSL1L	5.06774	0.00766789
KAT6A	5.28551	0.000584643
KAT6B	6.41973	0.00615712
KATNAL2	8.47132	0.00873513
KBTBD4	4.25255	0.000197521
KBTBD8	5.67699	0.000385352
KCNAB3	28.9635	0.0028059
KCND1	7.08853	0.000905738
KCNK6	8.44435	0.000230179
KCNQ4	5.02613	0.00170866
KCTD15	4.71065	0.00236168
KCTD3	4.5661	0.000223425
KCTD9	4.07066	1.85093e-05
KDM3A	4.16401	0.000275486
KDM5A	4.82991	0.000240774
KDM5B	4.01009	0.000300486
KDM6A	4.55633	2.94383e-05
KIAA0020	5.48971	1.58669e-05
KIAA0141	5.23293	0.000111873
KIAA0196	4.89218	0.000129139
KIAA0232	5.41902	9.60568e-07
KIAA0284	5.25804	0.00253363
KIAA0319L	4.37644	0.00197391
KIAA0368	4.86052	0.001987
KIAA0430	4.88975	0.0031427
KIAA0494	4.6916	3.16171e-06
KIAA0556	5.6255	0.000791884
KIAA0564	5.15598	0.000309852
KIAA0586	5.94286	0.000149893
KIAA0664L3	5.66624	0.00318868
KIAA0753	5.94199	1.25805e-05
KIAA0895L	8.28204	0.00232847
KIAA0907	5.30887	7.87507e-05
KIAA0913	4.92581	0.00112782
KIAA0922	4.58995	0.00145626
KIAA0947	6.55548	0.000148974
KIAA1009	7.07544	0.00059322
KIAA1024	7.63058	0.000304732
KIAA1033	4.4588	0.000448176
KIAA1107	8.71138	0.000304252
KIAA1109	8.64965	0.000660353
KIAA1143	6.93832	0.000105646
KIAA1147	5.21022	0.000423845
KIAA1211	4.26818	0.000585561
KIAA1244	8.99176	0.0014281
KIAA1324L	4.51842	0.00381777
KIAA1328	10.8428	0.00751699
KIAA1377	19.2011	2.27706e-05
KIAA1407	6.06315	0.00129193
KIAA1429	5.40469	0.000313823
KIAA1430	6.13121	6.03671e-06
KIAA1432	5.85614	0.000505137
KIAA1468	8.12489	0.000346565
KIAA1524	8.44366	0.000126557
KIAA1549	6.55437	0.000181519
KIAA1586	10.7844	0.00405659
KIAA1598	6.83376	0.000117099
KIAA1671	4.16805	0.0021229
KIAA1683	8.17035	0.000841664
KIAA1704	4.88294	0.000664523
KIAA1715	4.17883	0.000368485
KIAA1731	8.55936	5.24456e-05
KIAA1737	11.4413	0.00131894
KIAA1841	5.68182	0.000193703
KIAA1958	6.76507	0.000253609
KIAA2018	10.5167	0.000127353
KIAA2026	10.2323	4.59282e-05
KIF13A	4.20229	0.00860165
KIF14	6.38867	7.27604e-06
KIF15	6.80552	0.000337522
KIF18A	8.36166	3.45474e-06
KIF1B	5.16476	0.00206011
KIF20B	10.5286	1.25437e-07
KIF21A	5.91892	0.000138806
KIF23	5.08238	0.000632341
KIF24	5.93836	0.00292087
KIF27	6.02305	0.00160431
KIF2A	4.18428	0.000111256
KIF3A	5.34119	0.000830792
KIF4A	4.03413	0.000931254
KIF5B	5.95081	5.07938e-05
KIFC2	6.20601	0.000493258
KIN	5.22312	0.000151783
KIRREL	4.96217	0.000458738
KITLG	5.23552	0.000836709
KLF7	4.17463	0.00772537
KLHL17	4.83285	0.00028184
KLHL20	4.14305	0.00416785
KLHL22	4.88997	0.00306481
KLHL36	4.11481	0.00086999
KLHL5	5.42087	0.00433893
KLK7	5.55162	0.00720186
KLRAP1	9.42553	0.000201673
KNTC1	6.67095	4.36614e-05
KPNA1	4.50418	0.000602587
KPNA5	8.60428	0.000127465
KRI1	4.2181	0.00136464
KRIT1	4.67561	0.000506081
KRR1	5.78346	9.33647e-05
KRT15	5.63134	8.9569e-05
KRT23	4.28194	0.00863456
KRTAP4-7	15.205	0.00449815
KSR1	5.50756	0.000324487
KSR2	9.75005	0.000871739
KTN1	7.21213	0.000235509
L3MBTL1	11.5174	0.000807338
L3MBTL3	4.54442	0.00455064
LACC1	8.64145	0.00232621
LAMA3	5.54815	0.00199454
LAMA5	7.33162	4.97656e-06
LAMB2	5.69454	0.000276314
LARP1B	5.01235	0.00025568
LARP7	5.63808	4.02472e-05
LAT	11.8707	0.00446701
LATS1	5.29455	0.000133806
LCA5	12.4486	0.00102326
LCA5L	10.8632	0.00434738
LCOR	4.7998	0.000234815
LCORL	8.42808	8.61129e-05
LENG8	5.69391	0.000182171
LEO1	5.17338	0.00146939
LEPR	5.7475	0.000274748
LGALS8	7.26076	9.08707e-05
LIFR	5.8049	0.000412075
LIG4	4.16726	7.50649e-05
LIN54	5.70896	0.000863563
LINC00242	10.4952	0.00561061
LINC00263	6.31884	0.00256643
LINC00265	6.6247	0.000137476
LINC00342	24.6796	0.000336406
LINC00470	9.40343	0.000999146
LINC00476	13.2197	0.00469429
LINS	5.08447	8.03989e-05
LL0XNC01-237H1.2	10.0974	0.00170903
LL0XNC01-237H1.3	27.8517	0.00120723
LL22NC03-80A10.6	4.15993	0.00716862
LLPH	4.29037	0.00141885
LMBRD2	7.73244	0.00554121
LMLN	8.15694	4.72833e-05
LMO7	6.25186	0.000508399
LPIN1	4.49235	1.25519e-05
LPIN2	4.51508	0.00141784
LPIN3	6.26792	0.00428376
LPP	10.2884	9.08237e-05
LRAT	5.07662	0.00653351
LRBA	6.37844	0.00174624
LRCH3	7.02349	0.00338775
LRIF1	6.96511	0.000977086
LRIG2	5.62305	0.00313202
LRP1	4.84075	0.00424488
LRP2BP	13.9024	0.000763858
LRP4	4.59021	0.00434304
LRP5L	10.9264	0.00455518
LRP6	5.73068	4.65487e-05
LRP8	4.4099	2.37862e-05
LRRC34	12.0524	0.00335449
LRRC37A11P	20.3892	3.65134e-05
LRRC37A2	6.69272	0.000929593
LRRC37A3	7.28486	0.000199659
LRRC37A4P	19.3192	0.00161219
LRRC37B	5.57125	0.00361221
LRRC37BP1_1	4.98714	0.000435834
LRRC56	13.2391	0.00281306
LRRC58	4.69736	0.00403982
LRRC6	5.94801	0.00898025
LRRC66	13.0173	0.0097346
LRRC8C	4.23124	0.0042493
LRRCC1	11.6857	0.000371976
LRRFIP1	6.88955	2.94476e-05
LRRFIP2	6.36202	3.30948e-05
LRRIQ1	14.2176	0.000664038
LRRK1	7.31879	0.000207028
LTB4R	9.42902	0.000301048
LTB4R2	13.6733	0.0023554
LTK	4.82589	0.00530851
LTN1	7.04796	0.00481962
LTV1	4.56991	0.000330944
LUC7L3	7.09128	4.66505e-06
LUZP1	5.02327	9.62844e-05
LYAR	4.16861	0.00074861
LYG1	24.4564	0.00336626
LYPD6	13.094	0.00188089
LYPLAL1	4.26337	0.00321492
LYRM2	5.06101	0.00011015
LYRM7	7.85232	6.7892e-05
LYSMD3	9.0125	0.00298033
LYST	9.22526	7.01264e-06
LZTS2	4.06175	0.00443549
MACF1	7.58231	3.05934e-05
MACROD2	6.2453	0.00777989
MADD	4.05316	0.00239945
MAGEB17	14.8351	0.00194287
MAGI3	7.36483	0.00013485
MAK16	5.84156	0.00166254
MALAT1	8.17939	0.00173459
MALT1	5.91556	0.000489354
MAN1A2	5.4062	7.93104e-05
MAN2A2	5.43722	0.000675956
MANEA	5.56944	0.000907561
MAP1B	5.94672	0.000191152
MAP2	7.76033	0.00198852
MAP3K1	4.19745	0.00264656
MAP3K2	6.55417	1.39247e-05
MAP3K4	4.3625	0.00127876
MAP4K5	7.5629	0.000156315
MAP7D3	5.50568	0.000137739
MAPK11	4.90253	0.00350496
MAPK12	4.14951	0.00214413
MAPK15	12.4946	0.000983431
MAPK8IP3	5.58036	0.000216565
MAPKAPK5-AS1	4.40677	0.00138875
MARCH1	8.20186	0.000847494
MARCH7	4.02102	0.000591267
MARK3	4.33848	0.000581318
MAT2A	4.64596	0.000122711
MATN2	5.21215	0.00425605
MAVS	4.57086	0.00075378
MBD5	10.9814	0.000128869
MBIP	4.13805	0.00647488
MBLAC2	7.40918	0.000234924
MBNL1	7.23386	2.03412e-05
MBNL2	6.33633	0.00154542
MBOAT2	4.09513	0.000599394
MCEE	15.7378	0.00567654
MCM3AP	4.98926	0.000660377
MCM8	7.57452	3.6326e-05
MCM9	5.04361	0.00616542
MCPH1	4.20116	0.00337835
MCTP2	5.13154	0.000709243
MDC1	5.16508	0.000254792
MDH1B	11.5596	0.000209658
MDM1	6.92218	0.000271159
MDM4	4.33525	0.000471359
MDN1	7.86663	0.000627974
MECOM	4.80778	0.00992839
MED1	5.17359	0.000226791
MED12L	6.18277	0.00211717
MED13	5.93583	0.00137928
MED13L	5.64527	0.00192093
MED14	4.28714	0.00102396
MED17	4.10116	0.0016537
MED21	4.04566	0.00210427
MED23	4.87405	1.25213e-05
MED31	4.45597	0.00469643
MEF2A	4.09483	0.000802608
MEGF8	5.2094	0.0050207
MERTK	4.46885	0.00192544
METAP1D	5.35768	0.000420558
METAP2	4.22432	8.74618e-05
METTL14	5.06171	0.00448759
METTL15	4.43782	4.6618e-05
METTL21A	4.37746	0.00515686
METTL21D	4.24933	0.00505365
METTL22	5.82238	0.000488674
METTL3	5.84592	3.2026e-05
METTL6	4.20563	0.000703828
MFAP1	5.49725	0.000880482
MFSD8	7.04997	0.000685908
MGA	7.34595	0.00101963
MGEA5	4.50237	0.000188504
MIA3	7.78729	7.71734e-06
MIB1	5.21706	0.00258821
MICAL1	4.9893	0.00138954
MICAL2	4.15342	0.00561038
MICAL3	4.17434	0.0013679
MID1	5.70174	1.72468e-05
MIER1	4.46298	0.0026289
MIOS	5.98826	0.000126898
MIPOL1	6.15798	0.000746132
MIR17HG	4.55778	0.00720026
MIR22HG	7.06735	0.00188787
MIR4720	8.00406	5.64487e-05
MIRLET7DHG	5.34178	0.00449214
MIS12	4.70796	4.34631e-05
MIS18BP1	10.3749	0.000388928
MITD1	5.3802	3.51279e-07
MKI67	8.59126	6.35718e-05
MKI67IP	4.07043	0.00029472
MKL2	5.81084	0.00164857
MKLN1	6.48833	0.000437767
MKRN3	11.7579	0.00399159
MKX	6.03636	0.000224539
MLF1IP	5.96934	5.89939e-06
MLH1	5.18103	0.00118533
MLH3	7.06344	0.00026623
MLL	9.01472	0.00011525
MLL2	8.98706	0.00228581
MLL3	8.27284	6.86773e-05
MLL4	4.60608	0.000669782
MLL5	9.153	0.000351389
MLLT10	4.63383	0.000194655
MLLT4	4.82167	0.00193106
MLXIP	4.66206	0.00264452
MMRN2	5.75008	0.000239709
MMS22L	5.04251	6.01282e-05
MNAT1	5.12653	0.0010802
MNS1	35.1197	0.00300948
MOB1B	6.13537	0.0032095
MOCOS	4.2676	0.00269356
MOCS2	4.54976	0.000493174
MOK	4.53217	0.00276481
MON2	7.53589	0.000929289
MORC3	5.5069	1.00799e-05
MPHOSPH10	5.96117	0.000119984
MPHOSPH6	4.98857	5.4992e-05
MPHOSPH8	6.11156	0.000466164
MPHOSPH9	5.7623	0.000205569
MPP3	5.86301	3.02149e-05
MPP5	4.09144	0.00035833
MPPE1	6.13868	0.00756818
MPRIP	4.21235	0.00415707
MRAP2	10.4952	0.00561061
MRE11A	8.18461	7.31205e-05
MRI1	4.46425	0.000389324
MRPL1	4.11607	0.000346015
MRPL45P2	12.0266	0.00239603
MRPS25	9.32236	0.000230081
MRPS31	7.61773	0.000317819
MRPS5	5.31677	0.000128624
MRRF	4.16206	0.00485255
MRVI1	4.848	0.000113949
MSANTD2	8.342	0.00520543
MSANTD4	4.24723	0.00106749
MSH3	11.4093	0.000268804
MSH5	10.3513	0.000389418
MSL1	4.41499	0.000218155
MST1P2	16.2606	0.00264567
MT-ATP6	15.1516	0.00228976
MTBP	5.21765	0.000104432
MT-CO1	7.82924	0.000329602
MT-CO2	4.1702	0.00724173
MT-CO3	12.5181	0.00223754
MTCP1	5.72933	0.0026861
MT-CYB	10.0043	0.00178201
MTDH	4.53273	0.000106613
MTERF	9.50018	0.00122265
MTERFD2	5.03973	0.00103339
MTERFD3	11.6738	0.000108176
MTF1	4.91046	0.000969465
MTF2	4.23444	0.000379899
MTG1_2	7.46027	0.00912301
MTHFD2L	6.44837	0.00171958
MTIF3	4.19671	0.00741591
MTMR11	6.00161	0.00155103
MTMR2	4.87244	0.00040823
MTMR9	5.36661	0.000981508
MT-ND1	8.87241	0.00473642
MT-ND2	11.1541	0.00113219
MT-ND4	12.8357	0.00664511
MT-ND4L	12.7665	0.0077895
MT-ND5	19.5815	0.00136085
MT-ND6	22.0887	0.00176399
MTOR	4.52558	0.00109692
MTPAP	4.02487	0.00256423
MTR	6.67679	1.51489e-05
MTRF1	5.99053	0.000426951
MTRF1L	4.34355	4.26913e-05
MTUS1	5.24332	0.000311782
MTX3	4.32314	0.00110926
MUC1	5.85428	0.00565175
MUC20	18.4903	0.00132267
MURC	5.45136	0.000715694
MXI1	4.18656	0.00100322
MYCBP2	10.275	6.26826e-08
MYH10	5.32044	0.00623045
MYH15	7.34841	8.16065e-05
MYH3	6.14205	0.00259843
MYLK	7.45926	0.00173384
MYO10	5.91924	0.00139502
MYO18A	4.55438	0.00574761
MYO1B	4.37102	0.00532726
MYO5A	5.86068	0.000199559
MYO5B	5.45375	0.000604847
MYO5C	4.54949	0.00269956
MYO6	5.6374	0.000835135
MYO9A	7.34593	4.49642e-05
MYOF	4.94605	9.291e-05
MYSM1	6.72234	9.55636e-05
MYT1	4.93067	0.00199012
N4BP2	7.82595	3.37382e-05
N4BP2L2	8.13339	0.00180217
N6AMT1	4.64529	0.00155398
NAA15	5.35025	9.72598e-05
NAA16	5.67436	0.000199024
NAA25	4.39773	8.95868e-05
NAA38	5.01617	0.000152978
NAALAD2	14.2652	0.00569057
NAB1	4.30632	0.000419443
NABP1	6.33688	0.000402678
NADSYN1	6.42097	0.000338614
NAE1	4.45135	4.14635e-05
NAGK	4.65363	0.0041612
NAIP	7.69716	0.000810835
NANOS1	6.15776	0.00144456
NAPB	4.98221	0.00468182
NAPEPLD	4.9886	0.00180473
NARG2	5.12353	5.07722e-05
NARS	4.41556	5.68487e-05
NAT1	5.29384	0.00437758
NAV1	7.22174	0.00831432
NAV2	9.71449	0.000857974
NAV3	7.37444	0.00470201
NBAS	4.7276	0.00282631
NBEA	5.55172	0.000270766
NBEAL1	6.68583	0.000261699
NBEAL2	4.79906	0.00113929
NBN	8.33027	9.26718e-06
NBPF1	5.25359	0.00181451
NBPF10	5.41338	5.84645e-05
NBPF12	9.44449	0.00269095
NBPF14	7.1275	0.000269531
NBPF15	6.26184	0.000225754
NBPF20	6.40798	0.000101846
NBPF24	6.1812	0.000604012
NBPF8	7.93862	0.000362054
NBPF9	5.95479	0.00597163
NCAPG	4.87699	0.0021982
NCL	4.3888	0.0014473
NCOA1	6.92861	0.00468333
NCOA2	5.37247	0.00137348
NCOA3	4.4084	0.00041102
NCOA6	9.13637	0.000144209
NCOR1	6.14228	2.80644e-05
NDC80	5.88563	0.000115865
NDEL1	4.05437	0.00220858
NDST2	4.08804	0.00273821
NDUFAF2	5.90439	0.00049506
NDUFAF5	4.22731	0.00270708
NEAT1	7.94972	0.000528861
NEBL	4.91253	0.000751224
NEDD1	4.74384	0.00132394
NEDD4	5.48574	0.00012687
NEIL1	5.13202	0.00255528
NEK1	6.77316	4.86383e-05
NEMF	6.42438	6.64452e-07
NES	5.97241	0.00112438
NEU3	4.17313	0.000488802
NF1	6.43007	0.000107077
NFAT5	8.53129	8.67616e-07
NFATC2IP	5.31227	7.92998e-07
NFATC3	4.34151	0.000723657
NFIA	5.04465	0.00171942
NFRKB	4.25897	0.000998713
NFX1	4.8481	0.000418752
NFXL1	5.58768	0.000148769
NHLRC2	4.66224	0.000137213
NHLRC3	11.5828	0.000152943
NHS	6.9271	0.000647639
NIN	6.34619	1.1596e-05
NINL	4.22009	0.00367383
NIPAL2	7.10602	0.00202267
NIPBL	9.71871	4.13711e-06
NISCH	5.16082	1.01737e-05
NIT2	4.68154	0.00634798
NKAPP1	14.8343	0.00181375
NKD1	5.47937	0.000526766
NKTR	12.003	7.11206e-05
NLGN2	4.5303	0.000375688
NLRC4	51.3643	0.000629161
NLRP1	4.69998	0.00139081
NME6	4.45751	0.00402673
NMT2	4.85015	7.21264e-05
NOC3L	6.15145	0.000273872
NOL10	4.72963	0.000404296
NOL8	6.76028	0.000100539
NOP58	5.37987	0.000627059
NOSTRIN	19.9244	0.000514548
NOTCH2NL	4.6082	0.00177668
NOXRED1	8.82134	0.00470611
NPAT	9.07207	0.000248083
NPDC1	7.67617	3.30282e-05
NPHP1	8.89136	0.000454048
NPHP3	6.02397	0.00124848
NPIPL3	10.6212	1.31668e-06
NPM1	4.46895	0.000166051
NPNT	6.60262	1.5119e-05
NPR2	8.31295	0.00957041
NR1D2	4.31743	0.000185175
NR2C1	4.38306	0.00687061
NR2C2	5.05396	0.00126979
NR3C1	4.05054	0.00290735
NRBP2	5.6689	0.00112256
NRD1	5.20697	0.00035389
NRG4	17.7691	7.40042e-06
NRIP1	5.99319	1.77828e-05
NRP1	4.05147	0.0041879
NSA2	6.15008	0.000336604
NSD1	6.05846	0.00159679
NSFP1	6.13217	0.00391222
NSRP1	6.2364	0.000131343
NSUN5P1	6.46234	0.000310934
NSUN5P2	9.80083	0.000234452
NSUN6	6.49297	0.00117728
NUBPL	5.02403	0.0013361
NUCB2	7.27778	6.30074e-06
NUDT12	6.42184	5.01715e-06
NUDT13	8.7809	0.000466821
NUDT16	7.61055	0.000811527
NUDT17	8.49402	0.000179634
NUF2	6.69675	0.00012809
NUFIP2	5.67881	4.51957e-06
NUP153	5.09601	0.00133711
NUP205	4.17575	0.000448948
NUP214	4.89677	8.29418e-05
NUP54	5.20227	1.48617e-05
NUP62CL	8.13636	0.00152983
NUP98	4.24606	0.00349135
NUPL2	5.63365	0.000137787
NUSAP1	5.37524	4.45799e-05
NVL	4.55829	0.000106694
OCRL	4.32653	0.00191492
ODF2L	11.8533	9.8817e-06
OFD1	6.43924	0.00150731
OGT	6.63262	1.42373e-05
OIP5-AS1	4.46212	0.000130868
OMA1	4.95593	0.00560997
ONECUT2	10.7713	0.000166971
ONECUT3	4.49881	0.0015636
OPA1	6.0078	0.000886003
OPA3	4.50331	0.000912068
OPHN1	4.16538	0.00496935
OPN3	9.321	0.00952309
ORAOV1	4.12255	0.000360405
ORC3	7.8169	0.00116038
ORC6	4.11992	0.000168154
ORMDL1	5.3145	0.00270334
OSBPL8	4.85576	0.0019901
OSMR	4.23118	0.00196498
OTUD3	4.9103	0.00014009
OTUD6B	5.17311	0.000851655
OVGP1	15.183	0.00033885
OXR1	5.8757	0.00511812
P2RX7	6.25804	0.00948901
PABPC1L	10.8288	3.63622e-05
PACRGL	4.29942	0.000470931
PAIP2B	4.15603	0.000910822
PAK1IP1	5.55802	0.000723021
PALB2	6.53523	1.99988e-05
PALLD	4.12017	0.000182849
PAN2	6.43209	0.000877714
PANK2	4.42512	0.000140971
PANK3	5.03636	0.00174643
PAPD5	5.10972	0.00191598
PAPLN	6.72912	0.00236016
PAPOLA	4.14316	0.00054375
PAQR6	8.51645	0.00952593
PARP11	4.30046	0.00268584
PARP14	6.85614	0.0050188
PARP16	6.64794	0.00232239
PARP4	5.43763	0.000237489
PARP6	5.77777	0.000711635
PARP8	4.37955	0.00270138
PARPBP	6.2515	5.6715e-05
PASK	4.28187	1.0129e-05
PAWR	6.11392	0.00096265
PBRM1	5.28635	0.000806917
PCBD2	4.18141	0.00265294
PCBP1-AS1	7.45994	0.0036195
PCDH12	5.88145	0.000600459
PCDH7	8.04884	0.00385605
PCED1A	11.1053	0.00205442
PCF11	6.32731	8.96635e-05
PCGF3	6.78773	5.54476e-05
PCGF5	4.61075	0.00016612
PCID2	4.5539	6.62198e-05
PCLO	10.9882	0.000263477
PCM1	6.79246	3.78414e-05
PCMTD1	8.17823	0.00144891
PCNT	6.25471	0.00255421
PCNX	6.56347	7.9815e-05
PCNXL2	8.07467	0.000282241
PCSK5	4.82235	0.000302102
PCSK7	4.00482	0.00101398
PCYOX1	4.32476	0.000541955
PCYOX1L	4.51233	0.000898993
PDCD10	4.85821	1.84811e-05
PDCD6IP	4.14182	1.2389e-05
PDCD7	4.21163	0.000351633
PDDC1	4.42197	0.000831499
PDE3B	4.613	0.00335355
PDE4DIP	4.37228	0.00142027
PDE5A	4.04904	0.00745147
PDE8A	5.03773	0.000871224
PDLIM5	4.01397	0.00191451
PDPK1	4.31685	0.000641021
PDPR	4.5147	0.000550589
PDS5B	6.32925	0.000838856
PDSS1	5.22121	0.00173864
PDZD8	5.66469	0.00289425
PEAK1	8.9343	3.15335e-05
PEAR1	6.66124	0.00140848
PECR	5.70799	0.00787969
PEG10	7.10886	0.00200666
PER3	7.06523	0.00759429
PEX1	4.08537	0.00235554
PGBD1	4.82076	0.00420351
PGM2L1	5.74187	0.00908723
PGM3	4.05878	0.00118712
PGM5P2	17.6916	0.000177256
PHACTR2	7.25249	0.00123656
PHAX	6.38875	0.000225002
PHC3	7.61403	0.000984555
PHF12	4.70272	7.01641e-05
PHF14	4.99721	0.00185206
PHF20	4.35328	0.00600811
PHF20L1	5.33364	0.000436786
PHF21A	6.94089	0.000347099
PHF3	8.69683	1.27057e-05
PHIP	7.1191	9.21086e-06
PHKA2	5.3733	0.000575164
PHLPP1	4.20636	0.00405885
PHTF1	6.14623	0.000977764
PI4KA	4.37391	0.00452737
PI4KAP1	6.91068	0.0039119
PIAS1	4.06269	0.000656498
PIAS2	4.87198	0.000165861
PIBF1	9.2359	4.76536e-05
PIDD	4.17475	0.00307943
PIEZO1	5.09376	0.00509489
PIF1	6.25071	0.00254317
PIGB	5.06518	0.00244028
PIGF	4.07187	0.000180792
PIGG	4.06724	0.00014469
PIGL	5.27624	0.00409183
PIGN	5.84663	0.00171087
PIK3C2A	8.04842	0.00154747
PIK3CA	5.52325	0.00350922
PIK3R1	6.75426	0.00035072
PIKFYVE	5.15652	0.00477986
PILRB	6.83215	0.00145448
PIN4	5.0798	0.000869907
PITPNM2	5.99505	0.00341546
PKD1	7.4153	0.00303312
PKD1P5	11.5696	0.00126142
PKDREJ	17.7067	0.000277497
PKP2	4.76986	7.59735e-05
PKP4	4.3819	5.66635e-05
PLA2G12A	4.68545	0.000135968
PLA2G16	4.41738	0.00905963
PLAC2	12.5685	0.00250332
PLAC8L1	26.5906	0.000484349
PLAGL1	4.00835	0.000137472
PLCB1	5.37052	0.000818584
PLCD4	9.11199	0.00538068
PLCG1	4.47678	0.00041837
PLCXD1	4.47661	0.000211997
PLCXD2	4.5432	0.00177575
PLEKHA5	5.43456	0.000776109
PLEKHA6	4.19582	0.00279753
PLEKHA8	4.09678	0.000577956
PLEKHA8P1	6.83765	0.00557697
PLEKHG1	5.92043	0.00136829
PLEKHG3	4.19081	0.00328038
PLEKHG4	6.19883	4.47598e-05
PLEKHG5	5.77506	0.00130012
PLEKHH1	5.39984	0.00592857
PLEKHH2	7.07677	0.00145112
PLEKHM1P	6.63698	0.000445987
PLEKHM3	6.34437	0.000855805
PLIN4	11.8023	0.00676087
PLIN5	25.3296	0.000328082
PLK1S1	4.42425	0.00170151
PLK4	5.31957	2.44728e-05
PLXNA1	4.07711	0.00738358
PLXNA3	4.03777	0.00101377
PLXNB1	4.18556	0.00988183
PLXNC1	5.91252	0.000148669
PMFBP1	16.8752	0.00075084
PMPCB	4.08347	0.000620145
PMS1	7.19794	0.00158602
PMS2CL	4.21182	0.00010796
PNISR	9.73362	1.78032e-05
PNN	8.0223	0.000158686
PNPLA8	5.73384	0.00110082
PNPT1	4.28144	0.000358885
POGLUT1	6.14092	0.000527086
POGZ	4.5267	3.02714e-05
POLD3	4.19211	0.00191654
POLE	5.32899	0.000432883
POLG2	5.06182	0.000239144
POLI	7.42281	7.85265e-05
POLK	8.74077	9.70297e-05
POLM	4.56527	0.00137743
POLQ	7.3086	0.000198328
POLR1A	4.61788	0.00310635
POLR2A	4.97746	0.000290963
POLR2J2	10.9052	0.00123979
POLR2J4	7.1692	0.00197585
POLR3F	5.27805	0.000457428
POLR3G	5.9815	0.000203919
POM121	4.55213	0.00432649
POM121C	4.41142	0.00390497
POMT2	4.42999	0.000111068
POTEF	8.70456	0.000351111
POTEI	13.7127	0.00381755
POU2F1	5.52964	0.000716765
PPARG	6.00925	0.00021871
PPARGC1B	5.3368	0.00285233
PPCS	5.61034	0.00131258
PPFIA1	5.00116	0.000936382
PPFIA2	11.7563	0.00496366
PPIG	6.88029	0.000776276
PPIL4	5.63072	0.00155574
PPIP5K1	5.16023	0.00173492
PPIP5K2	4.13157	0.000191626
PPM1A	4.39568	0.00253279
PPP1R12A	6.88022	0.00199522
PPP1R12B	5.33177	2.52558e-05
PPP1R21	4.33933	0.00217577
PPP1R9A	6.86723	0.000328834
PPP2R3A	5.46602	0.000873224
PPP4R1L	7.26996	0.00470217
PPP4R2	4.32888	0.0018092
PPP6R3	4.25137	0.0012178
PPWD1	4.39262	0.000122056
PRAME	4.77983	0.000115473
PRDM10	4.22013	0.000755263
PRDM15	4.56577	0.000274873
PRDM2	7.43199	0.000142672
PRDM5	6.75786	0.00606535
PRKAB2	4.852	0.000772972
PRKDC	7.22619	0.00134936
PRKRIP1	6.12435	0.000100217
PROM1	4.01905	0.00153167
PRPF18	4.10419	0.00731733
PRPF3	5.32755	0.00170774
PRPF38B	10.7239	0.000517572
PRPF39	5.45205	0.000364468
PRPF40A	6.00246	0.000548502
PRPF40B	4.45631	0.00142747
PRPF4B	7.9914	4.34301e-06
PRPF8	4.31564	0.00941613
PRR11	5.48303	3.52192e-05
PRR14L	6.2396	0.000566857
PRR19	7.06447	0.00271021
PRR22	4.30406	0.00583396
PRR4	6.81978	0.000667151
PRRC2B	5.64356	0.00679127
PRRC2C	7.35824	6.59898e-05
PRRG4	5.83621	0.00415615
PRRT1	4.72311	0.000423423
PRRT3	4.59239	0.00640879
PRSS22	5.1028	0.00793095
PSD3	5.76029	0.0029276
PSIP1	4.61951	0.00113057
PSMC3IP	5.09091	0.000239299
PSMC6	4.4256	4.30176e-05
PSME4	4.49965	0.00187831
PSMG4	6.51475	0.000242275
PTAR1	6.96178	0.000218942
PTBP2	7.85286	0.000261361
PTBP3	4.38842	0.000848776
PTCD1	4.5659	0.00937451
PTCD2	4.56804	0.00781159
PTCD3	4.5083	9.31141e-05
PTCHD4	16.6513	0.00278979
PTER	5.90153	8.50042e-05
[truncated: 1,214 more rows]
