# Supplementary material for: Testis‐specific hnRNP is expressed in colorectal cancer cells and accelerates cell growth mediating ZDHHC11 mRNA stabilization
Source: Cancer Med. 2022 Apr 5;11(19):3643–56. doi: 10.1002/cam4.4738 (PMC9554453; doi:10.1002/cam4.4738)
Supplement: Supplementary file 7 — Table S2 [file CAM4-11-3643-s005.xlsx]

## Sheet: Supplementary Table 2
Table S2. List of mRNAs regulated by hnRNP G-T.
Feature ID	Fold change (sihnRNP GT/Scramble)	P-value
AATK	-13.6038	0.00113854
ABC7-42389800N19.1	-5.68925	0.00390877
ABCA17P	-10.3953	0.00290783
ABCA2	-5.20597	0.00587184
ABCA7	-5.38524	0.00762621
ABCB8	-5.65228	0.00767982
ABCC3	-7.19007	0.00115536
ABCD1	-7.60669	0.0066234
ABHD16B	-7.74521	0.000587362
ABHD2	-5.01572	0.00508775
ABL1	-4.92739	0.0046902
ABRACL	-4.86238	0.0096095
ABT1	-4.49345	0.00677769
AC005280.1	-10.0676	0.00481938
AC006946.15	-9.73971	0.00974174
AC007405.4	-5.97069	0.00938534
AC007566.10	-6.04698	0.00693731
AC007663.1	-7.86139	0.00682242
AC008280.5	-4.12451	0.00700473
AC009237.8	-7.90475	0.00130373
AC009502.3	-7.54536	0.00855753
AC010132.11	-4.29948	0.00726678
AC011443.1	-7.31966	0.00210792
AC011498.1	-12.0681	0.000793746
AC013268.3	-8.32787	0.00474545
AC013268.5	-6.01308	0.00813943
AC016722.2	-19.4794	0.00525066
AC017099.3	-5.26253	0.0099575
AC020910.2	-6.90183	0.00630189
AC021218.2	-13.1282	0.00042823
AC022210.2	-36.2958	0.00126022
AC073346.2	-9.73085	0.00530077
AC087650.2	-7.62926	0.0027361
AC093627.9	-8.33638	0.00766341
AC103564.7	-14.4541	0.000416934
AC103965.1	-4.8609	0.0086469
AC104389.28	-5.31996	0.00405055
AC105344.2	-8.91445	0.000761157
AC145291.1	-15.206	0.00431346
AC159540.2	-9.9639	0.00122899
ACAD9	-5.1385	0.00925763
ACADS	-5.44259	0.00704307
ACD	-5.17214	0.00822088
ACLY	-9.2449	0.000934514
ACOT11	-6.32726	0.00590877
ACOX2	-11.2695	0.00233556
ACPL2	-7.19754	0.00839189
ACSF3	-5.68814	0.0066114
ACTN4	-6.58059	0.00320979
ACTR3C	-5.78089	0.00295975
ADAM11	-5.90993	0.00749219
ADAM8	-6.9113	0.00432093
ADAMTS10	-7.7851	0.00273708
ADAMTS7	-5.9107	0.00860548
ADAP1	-10.7506	0.00718982
ADCK4	-5.18854	0.00746761
ADCY3	-5.25771	0.00716272
ADCY7	-6.32704	0.00211272
ADD3	-5.059	0.0093773
ADORA2A	-6.16587	0.00254317
ADRA2B	-5.25635	0.00786322
ADRA2C	-7.59569	0.00218615
ADRM1	-5.43339	0.00549092
AES	-5.1959	0.0096159
AFAP1L1	-5.60742	0.00686071
AGAP10	-34.295	0.0019942
AGAP3	-5.60353	0.00399217
AGRN	-7.5116	0.000970639
AHCY	-5.62694	0.00513232
AHDC1	-5.80346	0.00584649
AHRR	-5.76009	0.00288528
AHSA1	-4.99104	0.0074202
AK7	-4.7562	0.00245723
AKAP17A	-6.69876	0.00237776
AKAP2	-5.50047	0.00498001
AKAP8	-5.77741	0.00475366
AKNA	-6.14187	0.00287622
AKR1E2	-5.27861	0.00841587
AKR7A2	-6.38893	0.0052655
AKT1	-5.20631	0.00457093
AKT3	-4.06591	0.00856261
AL357673.1	-7.39034	0.007073
ALDH16A1	-5.27482	0.00680602
ALDH4A1	-8.12755	0.00154357
ALDH5A1	-4.33314	0.00584895
ALG10	-10.1001	0.00331847
ALG12	-7.58549	0.00342702
ALKBH7	-6.00719	0.0096887
ALPL	-9.64285	0.00675244
AMDHD2	-5.08209	0.00853912
AMH	-8.02804	0.00129065
AMIGO2	-6.92343	0.00409308
AMOTL2	-6.42226	0.00351843
AMT	-5.85924	0.00560005
ANAPC11	-6.15433	0.00324336
ANAPC15	-5.15086	0.00740031
ANAPC2	-5.60821	0.00591795
ANGPTL4	-6.87136	0.00406217
ANKLE1	-4.03211	0.00987077
ANKRD13B	-9.66765	0.00152713
ANKRD19P	-5.18954	0.0098391
ANKRD30BL	-7.43255	0.00667656
ANKRD34A	-7.40752	0.00259396
ANKRD39	-5.79045	0.000519759
ANKRD40	-4.67069	0.00998684
ANKRD9	-5.66419	0.00909505
ANKS6	-5.17776	0.00757141
ANO8	-5.39035	0.00450625
ANO9	-5.43281	0.00549335
ANXA11	-5.07149	0.00804275
ANXA2	-5.67546	0.00319941
AP000251.2	-27.3586	0.00538669
AP003068.6	-6.70353	0.00171488
AP2S1	-6.50721	0.00989296
AP5Z1	-6.00106	0.00471108
APBA2	-15.458	0.00666568
APBA3	-5.12381	0.00956146
APBB1	-6.79481	0.00621177
APH1A	-4.94114	0.00979413
APITD1	-6.30269	0.00241544
APOL2	-4.3872	0.0090222
APRT	-5.52474	0.00898011
ARF5	-4.98171	0.00966244
ARFRP1	-7.10182	0.00340872
ARHGAP23	-6.87322	0.00232627
ARHGAP4	-6.67739	0.00220956
ARHGAP40	-4.834	0.00895005
ARHGAP8	-10.8453	0.00506903
ARHGEF10L	-5.89263	0.00947435
ARHGEF16	-6.32716	0.00803169
ARHGEF17	-4.72346	0.00491487
ARHGEF18	-4.83457	0.0089733
ARHGEF37	-7.31529	0.0040934
ARHGEF40	-7.74706	0.0012755
ARID1A	-4.66456	0.00931017
ARID5A	-9.21052	0.00027084
ARL1	-5.65327	0.00382092
ARL16	-4.13647	0.00773724
ARMC3	-5.71982	0.00367497
ARMC5	-6.22973	0.0015283
ARMC6	-5.34479	0.00771032
ARMC9	-5.49839	0.0070286
ARPC1B	-7.20208	0.00398075
ARRDC1	-5.4161	0.00737942
ARSJ	-5.56611	0.00421373
ARVCF	-6.43338	0.00452173
ASAP2	-5.32498	0.00898808
ASIC3	-8.43494	0.00420894
ASPSCR1	-5.56889	0.00460884
ATAD3A	-5.18731	0.00612769
ATAD3B	-4.05268	0.00436523
ATG16L2	-6.90466	0.00374116
ATHL1	-5.8532	0.00998487
ATN1	-7.46553	0.000988871
ATP13A1	-4.9201	0.00722769
ATP13A2	-6.20794	0.00455163
ATP2A1	-5.20352	0.00910973
ATP2A3	-6.72274	0.00140788
ATP5D	-6.86725	0.00378426
ATP5G1	-5.30862	0.00694137
ATP5G2	-5.26434	0.00970376
ATP6V1F	-5.54775	0.00989743
AURKAIP1	-6.1909	0.00254791
AVPI1	-6.66254	0.00384299
AXL	-5.40083	0.00400296
AZI1	-8.7151	0.00361002
B3GAT3	-5.51998	0.00530244
B3GNT7	-6.38779	0.00607368
B4GALNT4	-7.79603	0.00626268
B4GALT2	-5.40505	0.00723892
B4GALT6	-5.47443	0.00772242
BAD	-8.09412	0.00274996
BAG3	-7.9289	0.00170823
BAHCC1	-6.92053	0.00264826
BATF3	-7.1713	0.006569
BBS1	-11.6333	0.00251444
BCAM	-11.444	0.00459329
BCAN	-7.17811	0.00392173
BCAR1	-5.66614	0.00518931
BCAR3	-5.23922	0.00568225
BCKDK	-6.89804	0.00414325
BCL2	-6.48453	0.00882743
BCL2L1	-5.7368	0.00495768
BCL2L12	-6.48759	0.00306173
BCL3	-10.5393	0.000722983
BCL9L	-5.97093	0.00297686
BCOR	-5.20338	0.00779122
BCRP2	-5.83171	0.00415119
BCS1L	-5.89142	0.00426334
BHLHA15	-14.7749	6.56048e-05
BIN1	-5.79568	0.00586674
BIN3	-4.75947	0.00801842
BLVRB	-4.7529	0.00254019
BMP1	-5.95602	0.00525079
BMP8A	-7.06825	0.00356397
BMP8B	-5.82713	0.00773819
BOP1	-5.13463	0.00864277
BRAT1	-5.55948	0.00656999
BRD4	-5.15639	0.00524349
BRI3	-6.32366	0.00431076
BRPF3	-7.46523	0.00226791
BRSK1	-6.59841	0.00660669
BTBD1	-6.06563	0.00553214
BTBD2	-6.69094	0.00154515
BTBD3	-5.19298	0.00727958
BTN1A1	-7.71336	0.0033596
BX571672.2	-9.73971	0.00974174
C10orf47	-4.75031	0.00764387
C11orf24	-4.57384	0.00812166
C11orf31	-6.42159	0.00787998
C11orf41	-15.0529	0.000501281
C11orf84	-5.45891	0.00591733
C11orf9	-9.09725	0.00552028
C12orf44	-4.82656	0.00724835
C12orf45	-5.46052	0.0079912
C12orf52	-7.63424	0.00329222
C12orf57	-5.35335	0.0031235
C12orf75	-4.85984	0.00969258
C14orf43	-4.79405	0.0079403
C14orf80	-6.43349	0.00253837
C16orf13	-4.43973	0.00411002
C16orf59	-6.64283	0.00194651
C16orf74	-5.76537	0.0062276
C17orf67	-5.49409	0.00449762
C17orf90	-6.36635	0.00316637
C17orf99	-7.71336	0.0033596
C19orf10	-4.66921	0.00669397
C19orf21	-8.87501	0.0010713
C19orf25	-7.76112	0.00116872
C19orf26	-5.94392	0.00509446
C19orf33	-5.95943	0.00580377
C19orf40	-5.21788	0.00598153
C19orf43	-4.23841	0.00927071
C19orf48	-5.81658	0.00550673
C19orf6	-5.58219	0.00515654
C19orf60	-7.28081	0.00462219
C19orf66	-4.63684	0.0075036
C19orf68	-5.07058	0.00700332
C19orf76	-10.095	0.00169002
C1orf159	-7.59194	0.00276566
C1orf162	-7.22703	0.00429312
C1orf233	-5.43527	0.00479231
C1orf43	-5.17354	0.00433342
C1orf88	-16.8495	0.00400195
C1QL4	-6.10117	0.00487425
C1QTNF1	-16.7845	0.000114404
C1QTNF6	-6.0306	0.00289525
C1RL	-4.66758	0.00791134
C20orf132	-8.81103	0.00504747
C20orf3	-7.25142	0.00305897
C21orf2	-5.39949	0.00760434
C21orf67	-5.22393	0.0042168
C22orf43	-33.2911	0.000428698
C22orf45	-24.9836	0.000817635
C2CD4C	-11.3884	0.00050775
C2orf18	-6.38623	0.00487245
C2orf48	-11.3144	0.00092491
C2orf89	-4.77005	0.0060653
C3orf24	-28.5254	0.00462795
C3orf80	-8.28248	0.00193497
C5orf30	-5.46019	0.00532177
C5orf65	-7.95022	0.00843046
C6orf1	-5.14909	0.00445337
C6orf72	-6.19463	0.00133844
C7orf50	-4.71955	0.0093721
C8orf73	-4.7019	0.00906719
C8orf82	-4.39123	0.00750905
C9orf16	-6.01845	0.00777462
C9orf86	-7.17699	0.00586834
C9orf9	-9.01436	0.000397642
CA11	-15.377	0.00506646
CA13	-4.69215	0.00727473
CA5BP1	-5.94192	0.00279082
CABLES2	-5.52368	0.00754124
CACNA1D	-8.17644	0.0014333
CACNA1H	-5.96271	0.00548507
CACNA1I	-10.2292	0.000925167
CACNA2D2	-4.62526	0.00598577
CACNB3	-5.9729	0.00867242
CACTIN	-5.24378	0.00954952
CALD1	-6.2603	0.00642472
CALR3	-8.26594	0.0036817
CAPN1	-6.57188	0.00653328
CAPN5	-4.8358	0.00758399
CARD10	-7.32145	0.0023183
CARD9	-9.73173	0.00071224
CARHSP1	-5.03098	0.00150143
CASKIN1	-12.1814	0.000454355
CASKIN2	-5.43896	0.00402321
CASZ1	-4.71331	0.00711928
CATSPER1	-15.2952	0.00270739
CAV2	-6.35901	0.00324431
CBL	-7.51684	0.00275154
CBLC	-6.85026	0.00528366
CBX4	-4.7757	0.00757032
CCDC102A	-8.55681	0.000261035
CCDC113	-5.0054	0.00791007
CCDC114	-9.50802	0.00403487
CCDC124	-9.89862	0.00206174
CCDC130	-5.0448	0.00982366
CCDC136	-8.33351	0.00266034
CCDC137	-5.61283	0.00553085
CCDC142	-4.69602	0.00587017
CCDC148	-7.63307	0.00828427
CCDC157	-14.0548	0.000587578
CCDC19	-11.0256	0.00610758
CCDC3	-6.08205	0.0031274
CCDC48	-7.60566	0.0098882
CCDC57	-6.14209	0.00250651
CCDC64B	-7.65952	0.000593267
CCDC69	-4.96753	0.00729458
CCDC78	-5.84018	0.0058937
CCDC85B	-12.2765	0.00446656
CCDC85C	-5.34601	0.00901621
CCDC9	-6.67357	0.00618399
CCHCR1	-5.27045	0.00690439
CCL26	-7.71336	0.0033596
CCND1	-5.88313	0.00233702
CCND3	-7.5599	0.00141256
CCNE2	-5.91712	0.00750193
CCNJ	-5.77251	0.0099842
CCNO	-5.21463	0.00686653
CCRN4L	-6.46865	0.00579393
CD22	-8.55896	0.00350173
CD276	-5.63039	0.00548749
CD2AP	-7.44458	0.0054976
CD2BP2	-4.99262	0.00830012
CD320	-6.3064	0.0079896
CD68	-4.97846	0.00439917
CD9	-5.27217	0.00412527
CD99	-4.84632	0.00637245
CDC25B	-5.77549	0.0043825
CDC37	-8.09718	0.00238806
CDC42EP1	-7.08766	0.00254971
CDC6	-4.71709	0.00735057
CDH24	-5.48301	0.0067399
CDH3	-5.41364	0.00622933
CDK10	-4.90134	0.00798199
CDK11A	-5.43577	0.00618851
CDK11B	-6.35673	0.00405971
CDK5	-5.36695	0.00451323
CDKL5	-6.08865	0.00939597
CDS1	-6.07002	0.0071869
CDT1	-6.20972	0.00315775
CEBPA	-11.4298	0.00722663
CEBPB	-4.49356	0.00545047
CEL	-19.7104	0.000402641
CELF5	-5.5044	0.00755895
CELSR1	-5.35483	0.00921306
CEND1	-8.32787	0.00474545
CENPB	-5.34905	0.0043191
CENPBD1	-6.39534	0.00426373
CENPT	-6.02437	0.00689931
CENPV	-4.81076	0.008007
CEP19	-18.0778	0.00187232
CES3	-8.66643	0.00115312
CFP	-14.5024	0.00434262
CGB1	-6.4172	0.00571946
CGN	-6.3887	0.00393083
CHAF1A	-6.28461	0.0051044
CHAF1B	-5.10232	0.00779663
CHCHD6	-6.66305	0.0085192
CHCHD8	-5.28473	0.00177937
CHD5	-4.84847	0.00649398
CHID1	-4.7486	0.00995459
CHMP6	-9.58215	0.00100952
CHPF2	-4.99508	0.0092499
CHST11	-5.47461	0.00737036
CHST12	-4.64085	0.00948817
CHST14	-7.0677	0.00875064
CHST7	-6.82907	0.00569561
CHTF18	-8.45634	0.00154665
CHURC1	-6.46718	0.00559351
CIB2	-4.77943	0.00804626
CILP2	-5.20744	0.00527444
CISD3	-4.83375	0.00951057
CITED2	-5.22558	0.00635185
CKB	-5.02973	0.00972417
CKLF	-5.76999	0.00609754
CLASRP	-8.96525	0.00243154
CLCF1	-13.2991	0.0053605
CLDN4	-8.10868	0.000963412
CLDND1	-6.75134	0.00260084
CLEC2L	-15.5519	0.00853769
CLIC3	-9.06811	0.000402279
CLIP3	-6.74908	0.00166564
CLK2	-5.31953	0.00744845
CLPB	-6.99838	0.0016152
CLSTN3	-6.36992	0.00571045
CLTB	-5.90313	0.00796119
CLU	-7.26302	0.00445002
CNOT3	-5.2374	0.00745875
CNPY2	-5.05581	0.00929163
COL11A2	-5.84841	0.00445041
COL16A1	-11.1429	0.0022154
COL18A1	-8.1522	0.00257363
COL27A1	-6.01136	0.00628803
COL6A1	-6.8263	0.00213
COL6A2	-10.3978	0.00115814
COL7A1	-7.80312	0.00473349
COL9A3	-9.63378	0.00290203
COMMD4	-6.10688	0.00577466
COMTD1	-8.59919	0.00144749
CORO1B	-7.6495	0.000902322
CORO2B	-7.0415	0.00581142
CPNE2	-7.18684	0.00303866
CPNE7	-6.79789	0.0029406
CPSF1	-6.31403	0.00592414
CPSF3L	-4.35155	0.0093355
CPT1C	-6.25196	0.00728626
CPZ	-15.5549	0.000248896
CRADD	-4.88309	0.00446276
CRIM1	-6.2634	0.00295315
CRIP2	-8.26259	0.00478779
CRISPLD2	-6.73192	0.00278183
CROCC	-6.11294	0.00332992
CSF1	-6.86126	0.0083771
CSF3R	-11.57	0.000813909
CSNK2A1	-5.63042	0.00748389
CSPG4	-7.29318	0.00190054
CSPG5	-4.6799	0.00789726
CSRNP1	-5.8727	0.0061645
CST6	-7.35243	0.00176289
CSTA	-29.1223	0.00163719
CSTB	-6.55754	0.00234488
CTC-308K20.1	-12.3979	0.00651687
CTC-435M10.3	-4.53038	0.00775274
CTC-786C10.1	-10.7585	0.00473997
CTD-2228K2.5	-12.1258	0.00746132
CTD-2267D19.3	-7.52894	0.00715735
CTD-2323K18.1	-5.12305	0.00530808
CTD-2545G14.7	-4.14159	0.0016655
CTD-2547E10.3	-6.19175	0.00990245
CTD-2561B21.9	-4.75972	0.00372795
CTD-3193O13.2	-49.4421	0.00839049
CTDSPL	-6.61141	0.00379332
CTSD	-5.8367	0.00518075
CTTN	-4.98556	0.00897475
CTU2	-6.06716	0.00375792
CUEDC1	-7.76369	0.0018819
CUTC	-4.91225	0.00775276
CXCL16	-6.0028	0.000781376
CYB5D1	-9.72155	0.000165985
CYB5RL	-15.9193	0.000121627
CYBA	-6.85466	0.00147212
CYP1A1	-7.58359	0.00202648
CYP24A1	-8.26294	0.00249308
CYP26B1	-7.74092	0.00576287
CYP2D7P1	-9.54494	0.004163
CYP4F11	-6.90915	0.00167229
CYP4F22	-7.05038	0.00305308
CYR61	-4.59695	0.0073199
DAB2	-5.067	0.00690058
DAB2IP	-6.05771	0.00359969
DAGLA	-6.4638	0.00473801
DAK	-6.6562	0.00301049
DAPK2	-4.26529	0.00512785
DAPK3	-7.32895	0.0021506
DBP	-11.7405	0.00366463
DCAF15	-6.40785	0.00345899
DCAKD	-6.7053	0.00407018
DCDC2B	-9.6276	0.00147376
DCPS	-4.59229	0.00814297
DCTD	-4.7387	0.0074246
DCTPP1	-8.86476	0.00126075
DCXR	-4.90632	0.00344775
DDR1	-6.85803	0.00339246
DDRGK1	-5.97906	0.00990984
DDX11L1	-5.4311	0.00334949
DDX11L9	-12.1555	0.00588379
DDX49	-5.92856	0.0058898
DDX51	-4.70096	0.00905865
DEDD2	-4.65582	0.00950374
DEGS1	-6.05932	0.00247621
DENND4B	-4.70413	0.00972397
DGCR6L	-6.65981	0.00474015
DGCR8	-5.27934	0.00827756
DHCR7	-5.53221	0.0087823
DHPS	-5.21664	0.00700784
DHRS3	-7.99521	0.00164816
DHX30	-4.98802	0.00856256
DHX34	-6.27654	0.00499572
DHX58	-25.2946	0.000120961
DIP2C	-6.17219	0.00477369
DIRAS1	-7.84078	0.001531
DLGAP4	-5.18927	0.00829093
DLK2	-4.23099	0.00624261
DLX2	-8.51148	0.000533756
DMD	-8.32787	0.00474545
DMPK	-7.6274	0.00279209
DMWD	-6.45985	0.00212625
DNAJB1	-6.666	0.00289927
DNAJB4	-6.04831	0.0066277
DNAJC11	-4.80348	0.00979483
DNAJC17	-5.42149	0.00160563
DNAJC4	-6.5714	0.00411759
DNASE1L1	-4.87947	0.00793441
DNASE1L2	-6.46373	0.00576977
DNM2	-5.79708	0.00695495
DOC2A	-4.58184	0.00894746
DOC2B	-9.32239	0.00403919
DOHH	-6.30093	0.00189944
DPP7	-7.28549	0.00336612
DRAP1	-7.24904	0.00490149
DUS3L	-6.49923	0.00331581
DUSP2	-5.93178	0.00948841
DUSP5	-5.18959	0.00493375
DVL1	-6.53802	0.00248262
DVL2	-4.63807	0.00641632
DYNLT3	-5.40523	0.00328116
E2F1	-5.66877	0.00744255
E4F1	-7.0679	0.00228504
ECHS1	-4.69335	0.00662453
ECI1	-6.02998	0.002484
ECSIT	-4.8767	0.0099044
EEF1D	-6.45201	0.00420723
EEF2	-6.08487	0.00476927
EFCAB4B	-5.04786	0.0078869
EFR3A	-7.03274	0.00881865
EGFL7	-9.30626	0.000516993
EGLN2	-5.93094	0.00444525
EGR4	-48.7083	0.00307367
EHBP1L1	-5.74749	0.00652135
EHD1	-6.49112	0.00231054
EHD2	-5.01985	0.00660202
EIF2C2	-5.08791	0.00775457
EIF3B	-4.88549	0.00777501
EIF4EBP1	-5.94211	0.00903555
EIF4G1	-6.07728	0.00599147
EIF5A2	-6.02867	0.00957073
EIF6	-6.2319	0.00819643
ELK3	-10.3775	0.000998119
ELMO2	-8.47829	0.00236709
ELOF1	-4.9334	0.00737466
EMC10	-5.64199	0.00553803
EMC7	-12.7199	0.000103833
EMC9	-7.2029	0.000967962
EML6	-5.80184	0.00448112
EMP1	-7.54655	0.000783093
ENDOV	-4.60476	0.00451251
ENO3	-6.81006	0.00816347
ENTPD2	-4.28582	0.00550149
ENTPD7	-5.32646	0.00631018
EOGT	-5.82614	0.00762458
EPB41L4B	-5.02166	0.00780817
EPB49	-5.78536	0.00540502
EPDR1	-14.0678	0.00202935
EPHA1	-6.60212	0.00265952
EPHA10	-6.88249	0.00270205
EPHA2	-6.18242	0.0036155
EPHB2	-5.87474	0.00463064
EPHB6	-6.52365	0.00806857
EPN1	-7.00338	0.00366994
EPPK1	-5.2383	0.00672789
EPS8L1	-6.17934	0.000968495
ERCC1	-5.57437	0.00297665
ERF	-7.83782	0.00463372
ERGIC3	-5.33562	0.00653169
ESRP2	-5.42102	0.00649971
ESRRA	-7.8972	0.00214008
ETFB	-5.97999	0.00306028
ETHE1	-4.49891	0.00882396
EVPL	-7.51541	0.0012078
EXOSC4	-6.22466	0.00181652
F12	-4.69839	0.00843812
F3	-15.6006	5.17426e-05
FAHD2A	-4.78957	0.00503237
FAIM	-4.73132	0.00910481
FAM100A	-13.4254	0.00106226
FAM100B	-5.4097	0.00639409
FAM103A1	-4.97288	0.00433162
FAM108A1	-5.49846	0.00566162
FAM120AOS	-5.56764	0.00918094
FAM122B	-5.43354	0.00627765
FAM129B	-5.66977	0.00427639
FAM131A	-4.46747	0.00911157
FAM156B	-8.73002	0.000963009
FAM157A	-9.32477	0.0050381
FAM166B	-15.1743	0.00314576
FAM173A	-12.6875	0.0010904
FAM179A	-7.12283	0.000320475
FAM189B	-5.0907	0.00779116
FAM195A	-4.93461	0.00673986
FAM201A	-6.79598	0.00501546
FAM203A	-5.88461	0.00904589
FAM206A	-8.01947	0.00349243
FAM20C	-9.83341	0.00513534
FAM212A	-11.9739	0.000346897
FAM213B	-5.70547	0.00396887
FAM21D	-32.3075	8.6155e-06
FAM222A	-4.84807	0.00397677
FAM46B	-4.12914	0.00903683
FAM60A	-5.1388	0.00807139
FAM65A	-5.23426	0.00822868
FAM73B	-5.55403	0.00661522
FAM82A2	-5.87658	0.00249102
FAM83D	-6.45819	0.00266419
FAM83G	-6.5886	0.00789416
FAM83H	-4.63515	0.00921751
FAM86HP	-13.2359	0.00960704
FAM8A1	-6.99787	0.00625215
FAM91A1	-6.93486	0.0078917
FAM96B	-5.48531	0.00969089
FARSA	-4.49149	0.00960394
FASTK	-5.8231	0.00404777
FASTKD5	-5.26618	0.00636019
FBL	-5.62583	0.00520515
FBRSL1	-5.29871	0.00339733
FBXL18	-5.17667	0.00669226
FBXL19	-7.5812	0.0016843
FBXO17	-7.13793	0.00182234
FBXO2	-6.80695	0.00354
FBXO46	-5.30092	0.00676302
FBXW11	-5.64896	0.0067785
FBXW5	-7.26475	0.00200568
FBXW9	-7.116	0.00936895
FECH	-6.89382	0.00234047
FEM1B	-5.75218	0.00849397
FER1L4	-9.1145	0.00128786
FER1L5	-4.79219	0.00751365
FEZ2	-4.91091	0.00658955
FEZF1	-15.1982	0.00127027
FGD1	-5.2585	0.00768084
FGF8	-13.7481	0.000442175
FGFR1	-6.43902	0.00296988
FGFR3	-5.91451	0.00372963
FGFR4	-7.58966	0.00125847
FGFRL1	-5.00695	0.00711349
FHOD1	-4.94126	0.00580905
FIBCD1	-4.37319	0.00735821
FIBP	-5.62603	0.00470042
FIZ1	-4.55531	0.00791475
FJX1	-8.05105	0.00152174
FKBP8	-5.64799	0.00558647
FKBPL	-4.53058	0.00775595
FKRP	-5.19202	0.0071415
FLNA	-8.48333	0.00221155
FLNB	-6.29775	0.00282085
FLNC	-6.47895	0.0025949
FLOT1	-5.08091	0.00976309
FLT3LG	-8.45916	0.00380153
FNDC3B	-4.99888	0.0058568
FNDC8	-6.43301	0.0041249
FOSL1	-5.49282	0.00361042
FOSL2	-7.73285	0.00119667
FOXA3	-6.37371	0.00462454
FOXD2	-6.42738	0.00890632
FOXD4	-5.90535	0.00621732
FOXE3	-10.3951	0.00893849
FOXK1	-4.97842	0.00555283
FOXN3	-5.25112	0.00994551
FOXN4	-10.1346	0.00188529
FOXP4	-5.98406	0.00297575
FOXRED2	-4.12491	0.00694864
FSCN1	-9.04617	0.00132973
FSD1	-7.29093	0.0040648
FSTL3	-8.97417	0.000743144
FURIN	-6.92709	0.00313564
FUZ	-7.89399	0.0098771
FXR2	-5.46581	0.00821779
FZD7	-4.36911	0.00957054
FZD9	-14.0246	0.00334653
FZR1	-7.38216	0.00245285
GABBR1	-7.08049	0.0044371
GABRE	-4.67534	0.00837671
GABRQ	-7.70141	0.0016613
GADD45B	-6.98449	0.00159353
GADD45GIP1	-6.45091	0.00332784
GAK	-4.86738	0.00829352
GAL3ST3	-8.42473	0.00949125
GALNT14	-4.62519	0.00699793
GALNT2	-5.34883	0.00856803
GAN	-6.75334	0.00556883
GAS2L1	-9.36038	0.000829721
GAS8	-5.41027	0.00625327
GATAD2A	-4.78814	0.00946962
GDA	-6.64205	0.0047544
GDE1	-4.57496	0.00556108
GDPGP1	-4.23627	0.00936084
GET4	-8.34326	0.00167187
GFER	-6.63248	0.00330942
GFPT2	-5.6551	0.00767293
GGA1	-4.74416	0.0095587
GGCT	-9.07605	0.00059498
GGN	-14.2722	0.00109151
GGT7	-4.79118	0.00995456
GINS2	-4.78375	0.00638255
GIPC1	-5.63046	0.00731415
GIT1	-4.97794	0.00929842
GLB1L2	-5.365	0.00420889
GLCE	-5.91636	0.00670506
GLDC	-6.1023	0.00248524
GLI1	-7.55387	0.00233625
GLI4	-7.90171	0.00137184
GLIS2	-9.22749	0.00954241
GLT25D1	-4.52272	0.00882776
GLT8D2	-5.04601	0.00911267
GLTSCR2	-4.9982	0.00948376
GLUD1	-5.77722	0.00468334
GMPPB	-6.13991	0.0061433
GNB1	-6.64391	0.00275284
GNB1L	-6.58349	0.00851538
GNB3	-5.62721	0.00585718
GNGT1	-12.3036	0.000197942
GOLGA1	-5.92027	0.00318224
GOLM1	-6.35147	0.00294013
GOLPH3	-6.27977	0.00474112
GORASP1	-5.58719	0.0070734
GPC1	-6.07554	0.00339272
GPN2	-6.46497	0.00410405
GPR35	-13.1009	0.00747309
GPRC5C	-6.5647	0.00137464
GPRIN2	-9.92996	0.00518443
GPS1	-5.30426	0.00598679
GPSM1	-7.73499	0.00296434
GRASP	-8.25462	0.00119097
GRIN1	-5.90041	0.00439765
GRIN2D	-5.65649	0.00357697
GRTP1	-5.73143	0.0090664
GSDMD	-5.00167	0.0053344
GSS	-4.92408	0.00705028
GTPBP3	-5.32263	0.00813834
GUCY1B2	-7.70949	0.00815311
GUSBP11	-5.13556	0.0052507
GUSBP4_1	-7.43881	0.00837599
H2AFX	-4.92409	0.00330896
HAGHL	-10.5215	0.00345049
HAPLN3	-11.346	0.00736262
HBA1	-4.91782	0.00421502
HCFC1	-5.74336	0.00796972
HCFC1R1	-6.35542	0.00303931
HDAC7	-5.87654	0.00491506
HES4	-5.28987	0.00679793
HEXDC	-4.59544	0.00861107
HEXIM2	-6.10975	0.005753
HFE	-5.77554	0.00425208
HGS	-5.2609	0.00666058
HHEX	-8.43365	0.00169996
HIGD2A	-6.60687	0.0075601
HIRIP3	-5.17223	0.00322358
HIST1H2BD	-4.15266	0.00274965
HIST1H2BL	-6.2706	0.00272717
HIST1H2BO	-4.48698	0.00429887
HIST2H3A	-11.7488	0.000495565
HIST2H3D	-7.9541	0.00195027
HIST2H3PS2	-5.87561	0.00609955
HIVEP3	-4.6545	0.00629943
HKDC1	-12.9054	0.000590243
HLA-F	-5.20164	0.00798715
HMG20B	-8.6837	0.00182722
HMGA1	-5.9491	0.00443736
HMGA1P4	-14.1351	0.00027228
HMHA1	-6.81814	0.00368528
HMOX1	-5.72284	0.00821148
HNRNPUL1	-4.94354	0.00731328
HOMER3	-6.42693	0.00295838
HOXA1	-4.4543	0.00802725
HOXA5	-18.5887	6.713e-05
HOXC9	-5.32944	0.00654688
HOXC-AS2	-7.22703	0.00429312
HPCAL1	-7.46229	0.00298708
HPDL	-8.42984	0.00266399
HR	-6.74356	0.00208741
HRAS	-4.78828	0.0031018
HS1BP3	-4.61727	0.00576879
HS3ST1	-4.2834	0.00718303
hsa-mir-4763	-5.76546	0.00476296
HSBP1L1	-6.17897	0.00408537
HSD11B2	-6.23326	0.00656904
HSD17B1	-5.60362	0.00393262
HSD17B8	-6.73021	0.00572099
HSPA12B	-5.94615	0.00496631
HSPB1	-5.8355	0.00556715
HSPBP1	-7.71931	0.000770344
HSPG2	-5.30588	0.00978541
HYAL3	-7.32052	0.00527578
ICAM1	-5.90912	0.00305363
ICAM5	-7.34003	0.00306829
ICK	-4.7367	0.00376905
ID1	-7.00692	0.00127372
ID2	-7.96855	0.00101329
IDH3B	-5.64879	0.00444645
IER2	-6.72271	0.00542024
IER3	-4.42332	0.00456016
IER5L	-14.2515	0.0038892
IFFO2	-8.60291	0.00104986
IFNGR2	-5.37106	0.00846068
IFT43	-4.56266	0.00750596
IGSF9	-6.73928	0.00571859
IL11RA	-7.41338	0.00548532
IL17RA	-4.42339	0.00885725
IL18BP	-5.42751	0.00989402
IL1RAP	-6.14914	0.00433425
IL27RA	-6.87971	0.00385349
ILF2	-4.74147	0.0086163
IMPAD1	-5.54953	0.0082457
INCENP	-4.97505	0.00921539
INF2	-5.39475	0.00684253
INPP5E	-5.66871	0.00905858
INPPL1	-5.24773	0.00853087
INSL3	-12.1555	0.00588379
INTS1	-6.65289	0.00294984
IRAK1	-5.87522	0.00423569
IRF2BP1	-5.68141	0.00255198
IRF2BPL	-6.79831	0.00714618
IRF3	-8.00547	0.00312503
IRF5	-4.87682	0.00828032
IRS1	-6.65178	0.00197397
IRX4	-9.12772	0.000435162
ITGA2B	-12.7955	6.76401e-05
ITGA3	-6.21951	0.00320937
ITGA5	-5.86223	0.00678347
ITGB4	-6.02484	0.00853852
ITGB7	-5.08483	0.00475873
ITPKA	-10.1362	0.000932638
ITPR3	-5.68999	0.00602687
JAG2	-7.46981	0.0019172
JAGN1	-5.97923	0.00316623
JPH3	-8.07572	0.00997767
JUN	-4.93132	0.00683266
JUNB	-5.93515	0.0087597
KCNAB2	-6.7989	0.00488421
KCNB1	-32.621	0.00732965
KCNC1	-8.39244	0.00315569
KCNC3	-6.46454	0.00483104
KCNG3	-5.11473	0.000903925
KCNH3	-4.77259	0.00875805
KCNK5	-6.61828	0.00336461
KCNN1	-6.90146	0.00166078
KCNN4	-6.51109	0.00255224
KCNQ4	-5.48308	0.00509829
KCP	-17.8917	0.00496622
KCTD11	-7.32611	0.00747688
KCTD13	-4.74571	0.00817817
KCTD15	-5.20402	0.00374801
KCTD17	-8.48949	0.00298386
KCTD5	-5.35398	0.00627376
KEAP1	-5.1592	0.00691748
KIAA0040	-6.08797	0.00649346
KIAA0284	-8.40222	0.000784449
KIAA0930	-4.94079	0.00829927
KIAA1274	-5.36671	0.00864998
KIAA1522	-6.18758	0.00383087
KIAA1609	-4.54194	0.00701772
KIAA1737	-5.65004	0.00906084
KIF18B	-6.37638	0.0070047
KIF26A	-8.2958	0.00130108
KIF9	-5.75256	0.00496744
KIFC2	-4.11335	0.00698652
KIFC3	-9.43178	0.00203272
KIRREL	-7.3426	0.00174897
KLC2	-5.67179	0.00490801
KLF16	-7.49185	0.0051585
KLF4	-5.61734	0.00241553
KLHDC4	-4.71511	0.00609522
KLHL17	-9.35714	0.00162175
KLHL21	-6.65691	0.00175159
KLHL26	-4.15032	0.0096726
KLHL8	-6.46281	0.00424596
KLK8	-5.64138	0.00515412
KPNA2	-6.07249	0.00456691
KRI1	-5.8705	0.0025318
KRT13	-7.60566	0.0098882
KRT15	-6.13368	0.00610635
KRT18	-5.36369	0.00696361
KRT5	-5.73706	0.0099378
KRT7	-14.0484	0.000281817
KRT80	-16.6362	0.000233885
KRTAP4-7	-7.26455	0.00139098
L3MBTL2	-5.0443	0.00866517
LA16c-306E5.3	-7.77065	0.00759414
LAGE3	-4.75292	0.00360885
LAMA5	-8.68915	0.000571326
LAMB3	-6.12233	0.00408225
LAMC2	-5.54668	0.00530294
LAMC3	-6.44528	0.00319593
LASP1	-4.87602	0.00716467
LAT2	-5.41904	0.00819381
LDHD	-9.99127	0.000711001
LDOC1L	-4.7621	0.00917006
LEMD2	-4.4606	0.00996527
LENG1	-10.5946	6.89149e-05
LENG8	-6.14955	0.00569203
LEPREL1	-8.76243	0.00066092
LEPREL2	-7.89036	0.0018939
LEPREL4	-4.9415	0.00283201
LFNG	-6.35178	0.00524636
LGALS1	-4.1166	0.00853609
LGI3	-8.74801	0.00247229
LHB	-7.71707	0.00109693
LIMD1	-4.87969	0.00569376
LIMS2	-6.83495	0.00774925
LINC00471	-6.36083	0.00867614
LINC00482	-5.62073	0.00928777
LINC00493	-4.70575	0.0065682
LINGO1	-4.77638	0.00706212
LMF2	-6.29276	0.00320501
LMTK3	-7.31126	0.00866323
LNX1	-9.27265	0.00541049
LONP1	-5.78351	0.0042532
LOXL2	-6.83257	0.00426935
LOXL3	-11.1588	0.000117853
LRFN1	-6.59228	0.00611421
LRP3	-6.08947	0.00451581
LRP4	-6.22442	0.00357468
LRP5	-6.90152	0.00678361
LRP8	-6.33557	0.00300898
LRRC14	-6.47555	0.00226595
LRRC16B	-5.22028	0.0069564
LRRC24	-9.06877	0.00855178
LRRC45	-5.75459	0.00541023
LRRC56	-8.54895	0.0031904
LRRC57	-6.14371	0.00305031
LRRC58	-10.624	0.00257619
LRRN2	-8.8046	0.00184444
LRTOMT	-7.58207	0.00910089
LRWD1	-6.94132	0.00199175
LSM10	-5.44475	0.00627355
LSM2	-5.80065	0.0080508
LSR	-5.07491	0.00866467
LTBP2	-11.1286	0.00306601
LTBP3	-9.40866	0.000490236
LTBP4	-4.8467	0.00951741
LTBR	-7.54302	0.00190115
LY6E	-5.21895	0.00931082
LYPD3	-10.7296	0.000913477
LZTFL1	-5.07903	0.00807276
LZTR1	-5.8992	0.00454627
LZTS2	-4.22083	0.00872958
MAD1L1	-4.59111	0.0054043
MAEA	-5.08244	0.00536599
MAFF	-5.4202	0.00327852
MAFG-AS1	-6.47796	0.00162084
MAFIPL	-6.44426	0.00146013
MAGOH	-6.55263	0.00182256
MAMDC4	-4.64753	0.00929465
MAN2C1	-4.8689	0.00890749
MANEAL	-6.52927	0.00402027
MANF	-5.48902	0.00479558
MAP1A	-5.17545	0.00767911
MAP1S	-5.70032	0.00839168
MAP2K2	-5.25594	0.0080589
MAP2K7	-5.06656	0.00941128
MAP3K10	-7.14856	0.000937932
MAP3K11	-6.5569	0.00188027
MAP3K14	-7.30068	0.00221571
MAP3K15	-4.57252	0.00992029
MAP4K2	-5.07956	0.00880695
MAPK12	-7.05526	0.00223289
MAPK15	-9.66159	0.00161199
MAPK8IP3	-6.05021	0.00491077
MARCH4	-15.3682	0.000634816
MARCKSL1	-5.18895	0.00552774
MARK4	-5.73852	0.00586913
MATN2	-7.66442	0.00345607
MBD3	-10.0578	0.000342454
MCAM	-4.91731	0.00483301
MCM5	-5.98138	0.00795799
MCOLN1	-5.61921	0.00446475
MDGA1	-7.83243	0.0013025
MDP1	-5.95874	0.00663739
MEA1	-5.05168	0.00952974
MED11	-6.27017	0.0011056
MED16	-6.98623	0.00572386
MED22	-5.01431	0.0099508
MED25	-5.47137	0.00454244
MED27	-5.65515	0.00367795
MED29	-4.80107	0.00892938
MED7	-8.27877	0.00441087
MEGF6	-8.40468	0.000786184
MEGF8	-6.1365	0.00402062
MEIS3	-6.15983	0.00702133
MEPCE	-5.32988	0.0076852
MESDC1	-7.38717	0.00163166
METRN	-7.18595	0.00260609
METRNL	-5.97627	0.00493789
METTL1	-5.46534	0.00569129
METTL7B	-6.01979	0.00214779
MEX3A	-6.05358	0.00672328
MFGE8	-6.18918	0.00872531
MFI2	-8.25794	0.00171196
MFSD10	-5.89222	0.0048764
MFSD12	-5.74342	0.00321155
MFSD5	-5.02267	0.00802417
MFSD7	-6.65867	0.00345372
MGAT5	-5.18493	0.00639453
MIB2	-5.7607	0.00648991
MICAL1	-4.4462	0.00847642
MICALL1	-4.98708	0.00730792
MICALL2	-5.84635	0.00697614
MID1	-6.41694	0.00238175
MID1IP1	-7.47565	0.00101089
MIDN	-4.8175	0.00668595
MIEN1	-5.25566	0.00810291
MIER2	-5.49134	0.00707595
MIS18A	-4.73392	0.00709857
MKL1	-4.90216	0.00678198
MLLT1	-4.95218	0.00950921
MLST8	-6.11785	0.00488898
MMAB	-5.0433	0.00996798
MMP15	-4.75984	0.00936287
MMP17	-17.169	0.0049881
MMP19	-6.7097	0.00581354
MMP23B	-53.7754	0.00144248
MMRN2	-5.80092	0.00302986
MOB2	-4.92984	0.00897201
MORN1	-4.67542	0.00777629
MPG	-8.07151	0.00735551
MPRIP	-6.1758	0.00576333
MPST	-5.36372	0.00453343
MPV17L2	-5.57003	0.00349749
MRAP	-33.7193	0.000127338
MRC2	-5.7199	0.00632633
MRM1	-6.97889	0.00405049
MRPL18	-5.99842	0.00553688
MRPL23	-4.27417	0.00693871
MRPL28	-5.65881	0.00685877
MRPL32	-4.48519	0.00597282
MRPL37	-5.35678	0.00474764
MRPL38	-4.96777	0.00386572
MRPL4	-6.86555	0.00348732
MRPL41	-6.39583	0.00338628
MRPL46_1	-4.52021	0.00790738
MRPS11	-5.22588	0.00741379
MRPS18A	-7.3599	0.00339131
MRPS26	-5.69561	0.00480419
MRPS34	-7.42813	0.00243532
MRVI1	-5.91814	0.00266228
MS4A15	-13.4805	0.00300703
MSANTD3	-6.79758	0.00157867
MSLN	-6.25148	0.00129387
MSLNL	-15.2125	0.0088527
MSN	-6.58587	0.00278974
MSX1	-7.07036	0.0018103
MT2A	-5.25546	0.00187113
MTSS1	-5.37236	0.00855998
MTSS1L	-5.91276	0.00371122
MUC3A	-6.84537	0.00014582
MUTYH	-6.25233	0.00620205
MYBL2	-4.67943	0.0092655
MYCBP	-7.71154	0.00229236
MYEOV	-10.1856	0.00106049
MYH14	-5.80312	0.0066953
MYH3	-7.40152	0.00214775
MYH9	-6.91331	0.00317688
MYO15B_1	-6.07278	0.0066628
MYO1C	-5.66553	0.00666959
MYO7A	-6.89911	0.00714368
MYPN	-8.67422	0.00982491
MYT1	-7.10011	0.000858038
MZF1	-5.99462	0.00531818
MZT2A	-6.87776	0.00390964
MZT2B	-10.6898	0.0008066
NAALADL1	-16.1155	0.00654883
NAB2	-5.88727	0.00488996
NACC1	-4.9069	0.00763198
NAGPA	-4.01166	0.0076554
NAPRT1	-5.44697	0.00693747
NAT14	-5.33385	0.00816915
NAT8L	-6.18303	0.0043939
NBEAL2	-5.71738	0.0088733
NCAN	-9.08222	0.00744644
NCAPH2	-4.64117	0.00786663
NCDN	-4.9195	0.00614393
NCEH1	-5.33577	0.00686934
NCLN	-5.24432	0.00670463
NCOR2	-5.98858	0.00434784
NDOR1	-7.08334	0.00210553
NDRG2	-5.20048	0.00574671
NDST1	-4.84872	0.00920702
NDUFA13	-5.33264	0.00660926
NDUFA6	-7.11309	0.00405332
NDUFA7	-4.62479	0.00240468
NDUFB7	-8.03798	0.00139182
NDUFS7	-4.48579	0.00842866
NDUFV1	-5.56412	0.0088689
NEK7	-8.05023	0.00563987
NELL2	-13.1009	0.00747309
NES	-7.93919	0.00187284
NFATC4	-6.51215	0.00719516
NFIC	-7.13627	0.00701828
NFKBIB	-6.63677	0.00303997
NFKBID	-6.99931	0.000616795
NHP2L1	-5.41979	0.00482886
NIPSNAP1	-4.8997	0.00827561
NIT1	-5.44543	0.00475224
NKD2	-5.3725	0.00843624
NKPD1	-4.80888	0.00827625
NKX2-8	-4.57693	0.0078162
NKX6-1	-4.11744	0.00519647
NLGN2	-7.64648	0.00200302
NLGN3	-10.8337	0.00369485
NMB	-7.7694	0.00476502
NME1	-6.59031	0.000369462
NME2	-4.74007	0.00984924
NOC2L	-5.16583	0.00841037
NOC4L	-6.97176	0.0044834
NOL3	-8.43609	0.00150351
NOS3	-6.79002	0.00589644
NOSIP	-8.73381	0.00392786
NOTCH3	-5.79276	0.00432508
NOTUM	-12.2176	0.00640791
NPDC1	-5.33836	0.00642883
NPIPL3	-7.85886	0.0024907
NPPA-AS1	-7.29911	0.00272262
NPR2	-5.70881	0.00708581
NPTN	-7.36688	0.00198377
NPTXR	-7.34091	0.00372859
NPW	-10.0777	0.000164508
NR1D1	-7.69575	0.00369591
NR2C2AP	-4.41134	0.00563769
NR2E1	-10.3951	0.00893849
NR2F2	-5.07806	0.0056735
NR2F6	-5.33343	0.00581038
NR4A1	-6.1244	0.00512214
NRAP	-10.7437	0.00939789
NRAS	-6.18649	0.00367315
NRBF2	-5.13431	0.00596121
NRGN	-7.73804	0.00340066
NRN1L	-28.9081	9.904e-05
NSUN5	-4.92906	0.00831599
NT5C	-7.96321	0.00209791
NTHL1	-5.24123	0.00406414
NTN1	-6.17708	0.00408825
NTN3	-13.845	0.00151884
NUAK2	-5.98759	0.00296214
NUDT18	-7.27133	0.00247566
NUDT22	-4.42793	0.00553762
NUDT9	-4.95707	0.00742707
NUMBL	-6.4901	0.0021637
NUP54	-4.82954	0.00905995
NWD1	-13.0485	0.00366161
NYAP1	-6.23451	0.00652203
OBFC1	-4.92342	0.00869698
OBSCN	-6.09204	0.000731988
ODF3B	-6.78983	0.00308
OPLAH	-6.11124	0.00531129
ORAI1	-4.48708	0.00351572
ORAI2	-4.22721	0.00808544
ORAOV1	-4.98376	0.00459779
ORMDL2	-6.08327	0.00572879
OSBPL5	-6.86844	0.00201969
OSGIN1	-13.9445	0.0016737
OSTC	-4.24037	0.00620052
OSTM1	-5.11435	0.00840421
OTUD5	-5.75697	0.00485371
OVOL1	-4.62207	0.00959597
P2RX2	-8.29086	0.00690949
P2RY11	-6.60674	0.00251606
PAF1	-6.61433	0.00326006
PAFAH1B2	-7.04481	0.00305251
PALM3	-11.3614	0.00606021
PAM16	-4.13361	0.00955466
PAPLN	-4.29054	0.00890614
PARP3	-6.54591	0.00291973
PASK	-5.42764	0.00605659
PCDH7	-6.30574	0.00241588
PCED1A	-7.46427	0.00714514
PCGF2	-6.5918	0.00310331
PCIF1	-4.74508	0.00673058
PCOLCE2	-5.77523	0.00513713
PDE3A	-5.45269	0.00346889
PDGFB	-7.64325	0.0040226
PDHX	-5.15367	0.00613136
PDLIM2	-7.03287	0.00561989
PDLIM5	-4.73901	0.00932672
PDLIM7	-6.58742	0.00356129
PDZK1P1	-8.07177	0.00646608
PEAR1	-5.1728	0.00949355
PEG10	-6.55827	0.00338083
PELO	-8.0723	0.000544435
PEMT	-6.54421	0.00600643
PEX10	-4.27358	0.00865057
PEX11A	-5.36202	0.00755894
PFAS	-4.69871	0.00765164
PFDN6	-5.49521	0.00208134
PFKFB3	-6.27693	0.00423083
PFKP	-6.67903	0.00274866
PFN1	-4.40111	0.00665659
PGAP3	-8.1476	0.00528913
PGRMC1	-5.65595	0.00442825
PHLDB1	-5.13306	0.00972735
PHRF1	-6.28073	0.00336711
PIDD	-5.67089	0.0071991
PIGQ	-4.99948	0.00396679
PIH1D2	-5.40951	0.00758852
PIK3CD	-5.16203	0.00442868
PILRA	-12.5989	0.00104558
PIM3	-5.94372	0.00447326
PIN1	-7.96746	0.00157592
PIP4K2C	-4.91402	0.00777411
PIP5KL1	-4.68938	0.00517957
PITPNM1	-6.20947	0.0053584
PITPNM2	-6.59832	0.00522645
PITX1	-6.75493	0.00177177
PKD1	-6.28305	0.00307478
PKD1L2	-4.30778	0.00936937
PKM	-5.95161	0.00404202
PKMYT1	-7.32556	0.0025183
PKN1	-5.40702	0.00483669
PKN3	-7.88853	0.00318714
PKP3	-5.21295	0.00948893
PLA2G10	-23.1134	0.00719418
PLAC1	-28.5563	0.00951393
PLAT	-5.11546	0.00600914
PLAU	-5.62222	0.00909861
PLAUR	-6.18446	0.00746758
PLCB3	-5.73941	0.00788578
PLEC	-7.14359	0.0018116
PLEKHB1	-5.98403	0.00282452
PLEKHD1	-6.98599	0.00925726
PLEKHF1	-5.2621	0.00884704
PLEKHG2	-5.8862	0.00687796
PLEKHG3	-5.19057	0.00734036
PLEKHG4	-7.36599	0.00199491
PLEKHG5	-5.6536	0.00698293
PLEKHH3	-6.42079	0.00342633
PLEKHN1	-7.93828	0.00164814
PLIN2	-4.46654	0.00832073
PLOD1	-6.32093	0.00519898
PLOD3	-5.59757	0.00478641
PLSCR3	-6.99443	0.00270873
PLXNA1	-6.30998	0.00507584
PLXNB1	-4.97758	0.00764706
PMFBP1	-7.20977	0.00508699
PMS2P4	-6.6426	0.00569498
PMVK	-5.00577	0.00740211
PNKP	-8.35212	0.00198678
PNPLA2	-5.7452	0.00711049
PNPLA5	-5.72692	0.00415506
PNPLA6	-6.05727	0.00336676
POFUT2	-5.59232	0.0083318
POGK	-5.98492	0.00423805
POLD1	-8.73762	0.00195219
POLR1B	-4.73936	0.00744166
POLR2E	-5.0897	0.00916563
POLR2J	-4.97563	0.00947462
POLR3K	-4.33739	0.00884144
POU3F1	-6.37053	0.00159218
PPIEL	-8.31501	0.00334759
PPL	-8.12402	0.00313186
PPP1CA	-5.94226	0.0037983
PPP1R12C	-5.99133	0.00403689
PPP1R13B	-5.84443	0.0050426
PPP1R13L	-8.32169	0.00343375
PPP1R16A	-5.05631	0.00742645
PPP1R26	-4.72391	0.00907365
PPP1R37	-5.27767	0.00890107
PPP1R9B	-5.11053	0.00822209
PPP2R2C	-5.05836	0.00771343
PPP2R2D	-4.86509	0.00471371
PPP5C	-5.23587	0.00593466
PPP6R2	-5.288	0.00680991
PQLC1	-4.5986	0.00756295
PQLC2	-6.17119	0.00132624
PRAGMIN	-6.91116	0.00254028
PRCC	-5.15763	0.00647162
PRDX2	-4.23364	0.00778198
PRDX5	-4.87158	0.00798211
PRF1	-9.55399	0.000361872
PRIMA1	-5.54552	0.00300136
PRKCDBP	-9.34891	0.00546109
PRKRIR	-6.25256	0.00542447
PROCA1	-6.90388	0.00885731
PRPF38A	-5.11589	0.00915685
PRR12	-7.39968	0.00306636
PRR22	-8.00301	0.0026911
PRR7	-5.90764	0.00432498
PRRT2	-8.97515	0.00411974
PRRT3	-6.97504	0.00129404
PRRT4	-5.12634	0.0097382
PRSS22	-8.87737	0.00372151
PRSS3	-4.6984	0.00699854
PRSS30P	-7.86981	0.000757871
PRSS8	-6.64003	0.00889535
PRX	-6.88203	0.00697444
PSD	-5.46187	0.00648586
PSMA7	-4.89857	0.00583366
PSMB10	-6.34278	0.00247466
PSMB3	-4.39834	0.00931444
PSMC3IP	-4.39689	0.00861601
PSMC5	-4.95166	0.00830799
PSMD8	-5.41087	0.00527156
PSMG3	-4.47838	0.00824699
PSORS1C1	-6.85065	0.00500914
PTCHD2	-5.45477	0.00324644
PTDSS2	-5.3918	0.00369013
PTGES2	-5.60203	0.00754068
PTK7	-7.90412	0.00180992
PTOV1	-5.19139	0.00961682
PTP4A3	-6.07313	0.000609863
PTPN1	-5.21463	0.00730974
PTPN14	-6.23507	0.00250508
PTPRF	-5.99545	0.00267419
PTPRS	-6.03165	0.0036784
PTRH1	-11.3283	0.00228962
PUF60	-6.0152	0.00432209
PUS1	-6.14772	0.00266431
PVR	-4.07887	0.00925773
PVRL2	-6.87095	0.00391764
PWP2	-4.64299	0.00976772
PXDC1	-5.53827	0.00890266
PXN	-5.50602	0.00717781
PYCR1	-6.37021	0.00538155
PYCRL	-5.94345	0.00416229
PYGM	-12.003	0.00180744
PYGO1	-8.2297	0.00454523
QSOX2	-5.14395	0.00825191
QTRT1	-6.40143	0.00743851
RAB11B	-7.50054	0.00159114
RAB11FIP3	-6.5157	0.00225621
RAB12	-11.4588	0.000329593
RAB18	-5.58645	0.00797562
RAB27B	-11.0895	0.00553319
RAB36	-5.28131	0.00505253
RAB3IL1	-5.87165	0.00911598
RABL2A	-6.44175	0.0026724
RAC2	-5.12863	0.00790652
RACGAP1	-5.93699	0.00403855
RADIL	-10.2947	0.000446645
RAMP1	-8.64609	0.00156025
RANGAP1	-5.93737	0.00445687
RAP1GAP	-6.22481	0.00719276
RAPGEFL1	-5.61396	0.0079904
RAPSN	-11.6652	0.0091765
RARA	-6.05611	0.0082473
RASA4	-15.8659	0.00951865
RASGRP2	-4.92919	0.00725667
RASSF7	-6.32372	0.00304921
RBM10	-6.80903	0.003155
RBM14	-5.12956	0.00755735
RBM38	-5.66933	0.00267682
RBM42	-5.10579	0.00753345
RBM8A	-4.96431	0.00889483
RCBTB2	-6.30893	0.00711679
RCC1	-5.13369	0.00752517
RCOR2	-10.1746	0.000353808
RECQL4	-6.37582	0.00363535
RELB	-8.02376	0.00319746
REPIN1	-7.55685	0.00571773
RFNG	-5.01491	0.00916005
RFX1	-6.16846	0.00206454
RGS19	-5.90756	0.00461126
RGS9	-8.54395	0.00423607
RHBDD3	-5.27423	0.00593388
RHOT2	-6.66787	0.00881133
RHPN1	-6.71764	0.00377826
RHPN2	-5.01217	0.003747
RILPL1	-5.14655	0.00417491
RIN1	-7.67456	0.00207792
RMND5A	-6.79674	0.00532985
RNASEH2C	-6.20626	0.0050508
RNASET2	-7.93551	0.00299895
RNF167	-4.91535	0.00979608
RNF207	-5.29471	0.00496756
RNF208	-6.14947	0.00631397
RNF223	-10.2734	0.00166019
RNF31	-5.67427	0.00418025
RNF39	-5.17898	0.00653482
RNPEPL1	-5.19743	0.00902494
RNPS1	-7.00051	0.00269223
ROR1	-6.65132	0.00276639
RP11-1008C21.2	-8.42473	0.00949125
RP11-103J17.2	-8.32787	0.00474545
RP11-1079K10.4	-5.48615	0.00877911
RP11-10A14.5	-12	0.00376592
RP11-112L6.4	-12.4361	0.00464462
RP11-1166P10.1	-6.38472	0.00305203
RP11-1277A3.2	-4.85031	0.00794677
RP11-1334A24.4	-8.33326	0.00942241
RP11-136O12.2	-15.6518	0.000995387
RP11-18H21.1	-4.73553	0.00224707
RP11-195F19.9	-6.90098	0.00293854
RP11-213H15.3	-7.42669	0.00234785
RP11-222A11.1	-20.3865	0.00363232
RP11-247A12.2	-5.64119	0.0017303
RP11-273B20.1	-12.6988	0.000854316
RP11-27I1.4	-5.38504	0.00657687
RP11-27M24.1	-4.91782	0.00421502
RP11-284F21.7	-8.20443	0.0047161
RP11-323F5.2	-12.6325	0.0024789
RP11-328N19.1	-9.52557	0.00292704
RP11-345J4.5	-12.201	0.000614865
RP11-345L23.1	-14.3368	0.0032019
RP11-357C3.3	-10.1289	0.00114286
RP11-365P13.3	-9.11685	0.00294732
RP11-378J18.3	-6.78871	0.00474963
RP11-380O24.1	-7.22703	0.00429312
RP11-385D13.1	-11.8056	0.000284309
RP11-40F6.2	-7.02822	0.00245777
RP11-426A6.7	-8.57956	0.000929442
RP11-431J24.2	-5.05165	0.00886614
RP11-446E24.4	-6.69252	0.00685041
RP11-46C24.8	-7.72879	0.00214376
RP11-46D6.1	-12.4406	0.000422079
RP11-475N22.4	-6.37017	0.00492907
RP11-481A20.11	-6.56486	0.00428406
RP11-492E3.1	-5.43991	0.00509111
RP11-49I11.1	-15.6518	0.000995387
RP11-508N12.2	-17.4305	0.0094866
RP11-516C1.1	-5.47948	0.00773961
RP11-522N14.1	-14.2407	0.00347147
RP11-528L24.3	-4.84776	0.00672801
RP11-540A21.2	-4.38374	0.00781035
RP11-571M6.6	-6.32768	0.00328315
RP11-578F21.3	-12.7399	0.000433005
RP11-583F2.3	-12.2994	0.00201599
RP11-649A18.12	-9.31345	0.00892491
RP11-661A12.9	-6.2104	0.0068489
RP11-671J11.4	-5.74401	0.00392316
RP11-67L3.4	-6.34593	0.00432504
RP11-685I11.1	-9.8612	0.00141922
RP11-69E11.4	-5.16786	0.00114275
RP11-77I22.3	-7.97299	0.00324764
RP11-77K12.8	-7.12784	0.00139313
RP11-77P6.2	-8.43494	0.00420894
RP11-78C3.1	-9.20367	0.00100669
RP11-79P5.2	-4.43257	0.00777373
RP11-847H18.2	-5.09364	0.00405135
RP11-86H7.1	-4.47969	0.0096197
RP11-874J12.2	-31.3035	0.000489863
RP11-887P2.1	-7.26615	0.00166525
RP11-958N24.1	-9.85672	0.000543827
RP11-968A15.8	-8.32787	0.00474545
RP11-96C23.8	-10.3505	0.00124391
RP1-30G7.2	-6.13251	0.00195853
RP13-608F4.4	-4.36671	0.00974403
RP1-40E16.8	-13.3951	0.00113518
RP1-46F2.2	-13.5684	0.000638595
RP3-399L15.3	-7.58061	0.00422838
RP3-402G11.5	-5.68977	0.00218244
RP3-410C9.1	-8.37948	0.00615019
RP3-412A9.11	-4.73151	0.00403673
RP3-439F8.1	-36.4763	0.00632028
RP4-594I10.2	-18.837	0.00826859
RP4-697K14.7	-5.50018	0.00705675
RP4-758J18.10	-16.6016	0.000204488
RP4-785G19.5	-9.9583	0.00473804
RP5-1065J22.4	-5.22487	0.00916471
RP5-1157M23.2	-5.54601	0.0033273
RP5-940J5.3	-11.3044	0.00919808
RP5-991G20.1	-7.14418	0.00664783
RPAP1	-4.61968	0.0086514
RPGRIP1L	-4.73904	0.00951755
RPL18	-5.52504	0.00832537
RPL18A	-7.81538	0.00475087
RPL29	-4.42088	0.00550823
RPP21	-6.56672	0.00539722
RPS10	-4.42313	0.00839049
RPS12	-4.23186	0.00366524
RPS15	-4.95495	0.0050121
RPS17L	-5.0708	0.00036435
RPS19BP1	-4.67012	0.0098292
RPS6	-4.56725	0.00990485
RPS6KL1	-6.32333	0.00280096
RPS7	-4.35212	0.00860018
RPS9	-6.9272	0.00373963
RPTOR	-5.22597	0.00922509
RPUSD1	-5.79076	0.00523433
RPUSD2	-5.75914	0.00377079
RRP7A	-5.32785	0.00733722
RRP7B	-4.81902	0.00529873
RSAD1	-4.68301	0.00916459
RTCA	-7.6521	0.00140835
RTEL1_1	-5.92386	0.00548822
RTKN	-5.47934	0.0043553
RTN2	-4.3166	0.00920788
RTN4RL1	-5.69436	0.00895284
RTN4RL2	-7.5591	0.00518397
RUNDC3A	-4.42081	0.00283775
RUSC1	-5.56645	0.00770431
S100A14	-8.19313	0.00119246
S100A16	-5.54641	0.0059184
S100A3	-14.5095	0.00962996
S1PR5	-4.05474	0.00888213
SAFB	-6.76973	0.00281048
SAMD10	-5.75471	0.00931042
SAMD14	-6.69178	0.00991585
SAMD4B	-8.11771	0.00103067
SAPCD2	-7.21958	0.0029486
SARDH	-4.90622	0.0089378
SART1	-5.3375	0.00614111
SART3	-4.91826	0.00956755
SBF1	-6.20246	0.00579837
SCAMP4	-4.67312	0.00260845
SCAND1	-4.79877	0.0027746
SCARA3	-9.40048	0.000956655
SCARB1	-4.73877	0.00938031
SCN5A	-5.13752	0.00699332
SCNM1	-4.30501	0.00988023
SCNN1A	-8.05832	0.00174333
SCRIB	-5.77556	0.00603894
SCRN2	-5.97408	0.0051908
SCTR	-8.42473	0.00949125
SCYL1	-5.29317	0.0063985
SDC3	-5.17411	0.00781824
SDF2	-4.27585	0.00749743
SDHA	-5.32079	0.00361409
SDHAP3	-4.10487	0.007915
SDHB	-5.92186	0.00152661
SDR16C5	-15.2661	0.00249748
SDR39U1	-4.97547	0.00131918
SEC13	-6.17832	0.00273564
SECTM1	-8.90799	0.00862595
SEMA3F	-7.17863	0.00239131
SEMA6B	-6.20727	0.00554539
SEMA6C	-4.57353	0.00522588
SEMA7A	-12.6297	0.00029547
SEPT4	-9.08724	0.0076183
SEPT9	-5.46675	0.00737186
SERINC2	-6.12632	0.00909759
SERPINE1	-8.91819	0.000848166
SERPINH1	-9.42114	0.00100815
SETDB1	-5.14063	0.00864649
SF3A2	-7.08299	0.00439059
SF3B4	-6.71847	0.00218857
SFN	-5.20251	0.00588753
SGSM1	-5.25418	0.0043037
SGSM2	-5.49098	0.00729861
SGTA	-6.4962	0.00277152
SH2B1	-5.28982	0.00961929
SH2B2	-5.11988	0.00179344
SH2B3	-4.32332	0.00973385
SH2D5	-4.35887	0.00781207
SH3BGRL2	-5.03914	0.00881616
SH3BGRL3	-5.55082	0.00630857
SH3BP2	-5.03153	0.00515732
SH3GLB2	-4.96599	0.00925034
SH3RF2	-5.14782	0.0089127
SH3TC1	-7.04386	0.00200673
SHANK1	-5.58998	0.00737782
SHANK3	-5.31781	0.00570346
SHARPIN	-4.66469	0.00985508
SHB	-12.6002	0.000526095
SHC1	-8.15869	0.00195376
SHISA8	-16.705	0.000901331
SHROOM1	-4.40635	0.0074268
SHROOM2	-5.81319	0.00285174
SHROOM3	-5.57521	0.00510562
SIGIRR	-6.45478	0.00245712
SIGLEC10	-5.16633	0.00484448
SKOR1	-9.73971	0.00974174
SLC10A3	-4.8594	0.00608221
SLC10A4	-8.18461	0.00413803
SLC12A7	-6.15704	0.00384705
SLC16A13	-5.68432	0.00738303
SLC16A3	-8.14332	0.00231988
SLC16A5	-7.00503	0.005256
SLC16A8	-13.4265	0.000125771
SLC17A9	-6.30805	0.00366723
SLC19A1	-5.61799	0.00566023
SLC20A1	-5.23369	0.00656553
SLC22A18	-8.71903	0.000862483
SLC23A2	-6.3487	0.00312339
SLC25A10	-6.60712	0.00217394
SLC25A11	-5.76816	0.00462575
SLC25A22	-5.08685	0.00699831
SLC25A35	-6.91056	0.00151368
SLC26A11	-4.26723	0.00682523
SLC29A1	-5.30133	0.00843124
SLC29A4	-6.11904	0.00260118
SLC2A3	-10.1537	0.00209499
SLC2A4RG	-4.67909	0.00875461
SLC37A1	-4.6574	0.00597238
SLC38A10	-5.23485	0.00719326
SLC38A3	-8.04188	0.00706618
SLC38A7	-5.65994	0.00657523
SLC39A13	-7.93871	0.00430927
SLC39A14	-5.43887	0.00591209
SLC40A1	-4.83312	0.00804047
SLC41A1	-6.62068	0.00268499
SLC43A2	-4.86468	0.00330764
SLC44A2	-5.9978	0.00536744
SLC44A3	-6.62006	0.00479583
SLC45A1	-5.43528	0.00591118
SLC45A3	-5.76642	0.00551677
SLC48A1	-4.83106	0.00977468
SLC4A11	-5.8451	0.0071927
SLC4A2	-5.99743	0.00491265
SLC4A3	-6.66135	0.00432038
SLC52A2	-4.54023	0.00829352
SLC5A5	-4.26683	0.00453888
SLC6A16	-12.276	0.00461174
SLC6A17	-7.96341	0.00118815
SLC9A3R1	-5.90959	0.00239788
SLC9A3R2	-6.44881	0.00902797
SLCO4A1	-6.64866	0.00367053
SLX1B-SULT1A4	-5.30706	0.00898242
SMAD5	-5.77856	0.00889951
SMAD7	-16.9078	0.000745899
SMAGP	-6.53728	0.00157621
SMARCC1	-6.01425	0.00554058
SMG6	-5.90485	0.00630701
SMO	-6.93656	0.0038347
SMPD1	-7.29558	0.00145836
SMPD4	-5.49175	0.00649244
SNAI3	-10.8405	0.0010063
SNAP47	-7.14899	0.00358682
SNAPC2	-6.47182	0.00679831
SNAPC4	-6.49894	0.0036059
SNAPIN	-4.11663	0.00964303
SNED1	-5.90529	0.00309944
SNRPB	-6.53963	0.0020501
SNX8	-5.1241	0.00852485
SNX9	-5.44865	0.00625676
SOCS3	-4.62206	0.00688063
SOCS7	-5.26238	0.00976053
SOD1	-4.27716	0.00585687
SOGA1	-4.20372	0.00732166
SOGA2	-6.09051	0.00481499
SOLH	-6.76609	0.00186199
SORBS3	-6.33161	0.00206141
SPAG1	-8.29709	0.00851014
SPAG4	-4.09709	0.00784686
SPATA20	-5.57247	0.00325281
SPATA2L	-9.21978	0.00123882
SPECC1	-6.71141	0.0041253
SPEG	-8.02036	0.000407219
SPHK1	-4.98749	0.00443982
SPHK2	-7.96124	0.0024256
SPIN2B	-5.09128	0.00987021
SPINT2	-4.73822	0.00734839
SPNS2	-6.96764	0.0099551
SPOCD1	-6.97421	0.00318292
SPPL2B	-7.55611	0.00313723
SPR	-4.52893	0.00848041
SPSB4	-22.9757	0.00397567
SPTBN2	-6.16882	0.00553682
SPTBN5	-5.19265	0.00399977
SRC	-5.57148	0.00779915
SREBF1	-5.23018	0.00850705
SRF	-4.06962	0.00606337
SRMS	-8.49137	0.00177541
SRPX2	-6.82829	0.00891708
SRRM3	-5.79211	0.00643416
SRRT	-6.05156	0.00507091
SSBP4	-5.77937	0.00481514
SSH3	-5.06387	0.00890197
SSTR5	-7.18083	0.00135202
ST13P12	-7.62807	0.003772
ST14	-6.90865	0.00411451
ST3GAL2	-4.69701	0.0066627
ST3GAL4	-4.40608	0.0079406
ST3GAL6-AS1	-8.98748	0.00705618
STAB1	-12.3301	0.000212163
STAT6	-4.84496	0.00959267
STAU1	-5.0953	0.00873067
STIP1	-5.66172	0.00334015
STK11	-6.38394	0.00277658
STK25	-5.478	0.00549234
STMN3	-6.66126	0.00337627
STOML1	-4.45839	0.00731073
STOML2	-4.84279	0.00453129
STON1-GTF2A1L	-15.5447	0.000810599
STRA13	-5.62617	0.00552263
STRN4	-5.88771	0.00471177
STX16	-5.53954	0.00911895
STXBP2	-5.57379	0.00939517
SUGP1	-6.10543	0.00297921
SULT1A2	-8.5712	0.00357546
SUMO3	-4.85994	0.0060168
SURF1	-6.50422	0.00411269
SUSD1	-6.4792	0.00417027
SV2A	-9.57452	0.00817388
SWI5	-6.70551	0.00489975
SYDE1	-6.03963	0.0083922
SYNE4	-5.86509	0.00396247
SYNGAP1	-4.68604	0.00984302
SYNGR2	-6.77079	0.00290273
SYNJ2	-6.46692	0.00383117
SYT12	-5.68631	0.00385786
SYT17	-4.80711	0.00915253
SYT5	-13.1009	0.00747309
SYT7	-6.44836	0.00276911
SYTL3	-5.50623	0.00537495
TACC1	-5.89964	0.00428965
TACO1	-4.67429	0.00973689
TAF1C	-5.23521	0.00946518
TAF4	-5.22238	0.00682325
TAF6	-5.60091	0.00751894
TAGLN2	-5.23196	0.00704143
TAOK2	-5.74425	0.00546655
TAZ	-5.4059	0.00443371
TBC1D2	-7.00326	0.00114049
TBC1D9B	-4.56486	0.0094901
TBCB	-5.36506	0.00883739
TBKBP1	-7.88406	0.00308633
TBL3	-7.39612	0.00193099
TCF25	-5.11821	0.00848573
TCF3	-6.26404	0.00444295
TCHP	-4.93111	0.0098923
TCIRG1	-6.55109	0.00321205
TCP11L1	-4.93395	0.00538111
TCTN2	-4.68557	0.00570264
TDG	-6.89965	0.00336494
TEAD3	-6.33733	0.00408916
TECPR1	-6.77357	0.00143625
TEF	-4.68056	0.00589124
TELO2	-5.17457	0.00521769
TENC1	-8.40611	0.000948995
TERT	-6.43934	0.0015794
TEX19	-5.5266	0.00191779
TEX21P	-8.32787	0.00474545
TEX22	-6.44273	0.00733224
TFDP1	-4.84276	0.00937082
TFP1	-7.22703	0.00429312
TFR2	-5.08406	0.00967245
TGM1	-7.88491	0.00635596
TGOLN2	-7.67428	0.00105666
THAP3	-4.39641	0.00755303
THAP7	-5.0397	0.00567484
THAP8	-5.82646	0.00388269
THBS1	-9.24726	0.000900218
THEM6	-4.5908	0.00864372
THRB	-6.82248	0.00546561
THSD4	-5.89955	0.00640967
TIAM1	-5.31424	0.00491726
TIGD5	-7.32638	0.00129893
TIMM23	-20.334	0.00999686
TIMM44	-5.64654	0.00527801
TINAGL1	-8.81758	0.00180907
TJAP1	-6.03117	0.00544096
TK1	-6.55167	0.00470737
TM4SF19	-4.29136	0.00702678
TMBIM1	-10.2521	0.00144227
TMC4	-4.98404	0.00700946
TMC6	-6.19878	0.00472005
TMCC2	-5.47163	0.00485836
TMCO4	-7.01607	0.00497469
TMED1	-5.33525	0.00810169
TMEM120A	-6.27621	0.00293144
TMEM120B	-4.63501	0.00448266
TMEM125	-5.86827	0.00705966
TMEM129	-5.68553	0.00581485
TMEM132A	-6.13935	0.00475956
TMEM143	-6.04236	0.00222132
TMEM150A	-5.03991	0.00343117
TMEM151A	-6.2801	0.00521997
TMEM158	-6.20546	0.00715539
TMEM160	-7.58993	0.00454064
TMEM161A	-5.90939	0.00497417
TMEM175	-5.27996	0.00531025
TMEM177	-4.54436	0.00553156
TMEM181	-6.77308	0.00340772
TMEM184A	-6.55652	0.00331062
TMEM184B	-4.95878	0.00911839
TMEM200B	-5.63926	0.00774294
TMEM208	-5.28015	0.0062124
TMEM223	-4.56084	0.00831375
TMEM245	-5.64002	0.00829183
TMEM33	-5.88508	0.00704773
TMEM44	-4.9167	0.00528019
TMEM5	-5.83689	0.00655095
TMEM59L	-6.59429	0.00270997
TMEM64	-4.3075	0.00512459
TMEM8A	-6.73808	0.00356737
TMEM98	-5.94103	0.00411185
TMTC2	-8.8189	0.00112376
TMUB1	-6.62268	0.00790013
TMUB2	-5.04999	0.00777844
TNFRSF12A	-6.25403	0.0040694
TNFRSF21	-5.81685	0.00367484
TNFRSF25	-4.51793	0.00764396
TNIP2	-6.46657	0.00195435
TNNI1	-14.3954	0.00057524
TNNT1	-6.4703	0.00703668
TNRC18	-4.81777	0.0067158
TNS4	-7.56907	0.00248014
TOE1	-4.63878	0.00576326
TOMM40	-5.20204	0.0091238
TONSL	-5.55716	0.0055666
TOP1MT	-5.09687	0.00897831
TOR2A	-4.77755	0.00986059
TOR4A	-6.50794	0.00357367
TP53I13	-6.9008	0.00387632
TP73	-6.28805	0.00443657
TPGS1	-27.9342	0.00110225
TPI1	-10.2321	0.00130284
TPM2	-5.42191	0.00931604
TPRN	-5.47447	0.00674641
TRABD	-5.3534	0.00756186
TRAF1	-4.73123	0.00908637
TRAF2	-5.1191	0.00587924
TRAF3IP2	-5.68682	0.00737882
TRAF7	-4.67991	0.00993511
TRAM1	-6.80342	0.00861837
TRIM14	-5.14762	0.0088823
TRIM16L	-10.3982	0.00137531
TRIM25	-5.34776	0.0064114
TRIM39-RPP21	-4.44818	0.00680692
TRIM47	-6.17555	0.00829039
TRIM54	-5.08525	0.00880584
TRIM56	-6.10876	0.00152998
TRIM69	-4.8198	0.00687309
TRIML2	-4.29707	0.00421126
TRIOBP	-6.38324	0.00418664
TRIP6	-5.17486	0.00537902
TRMT2A	-7.12553	0.00385359
TRMT61A	-6.13613	0.00464538
TRPV3	-5.79663	0.00255247
TSEN34	-5.864	0.00250691
TSEN54	-6.306	0.00585671
TSPAN18	-5.62965	0.00484306
TSPAN33	-6.8189	0.00271917
TSPAN9	-4.99143	0.0080409
TSPO	-5.52922	0.00876057
TSR3	-4.08814	0.00957823
TSSC4	-6.64784	0.0032398
TST	-5.75882	0.00959894
TSTA3	-5.52623	0.00777569
TTLL3	-4.663	0.00428104
TTPAL	-4.74776	0.00728398
TTYH2	-5.24614	0.00654994
TUBA4A	-5.50896	0.00687991
TUBB2A	-5.83518	0.00670072
TUBB3	-8.39998	0.00322216
TUBB4A	-5.52236	0.00752035
TUBB6	-6.22146	0.00421718
TUBBP5	-5.50375	0.00590701
TUBGCP2	-5.47089	0.0072405
TULP1	-7.40105	0.00488142
TUSC2	-5.60933	0.00361112
TXNDC5	-5.37261	0.00635667
TXNRD2	-5.03354	0.00557232
TYSND1	-4.75854	0.00479412
U2AF2	-6.05159	0.00395821
U47924.11	-9.50008	0.00819614
UBAC1	-5.30257	0.0060468
UBE2M	-5.52186	0.00500976
UBE2Z	-5.28749	0.0070131
UBTF	-5.32187	0.0074686
UCA1	-5.73008	0.00753178
UCKL1	-5.8445	0.00313374
UCP3	-12.0203	6.94809e-05
UFSP1	-5.02973	0.0078512
UGCG	-4.81895	0.00886236
UHRF1	-5.11098	0.00900645
ULBP3	-5.8566	0.00813997
UMPS	-4.9989	0.00552119
UNC119	-9.56739	0.00258703
UNC13A	-4.59376	0.00697899
UNC13D	-5.90639	0.00680977
UNC80	-7.22703	0.00429312
UNC93B1	-5.61681	0.00601389
UNK	-5.31958	0.00453738
UPB1	-6.73338	0.005252
UPF1	-5.89558	0.00577185
UPP1	-4.35018	0.00724097
USF2	-5.74241	0.00496402
UVSSA	-4.30511	0.0094042
UXS1	-4.63474	0.00714814
VAMP1	-6.27544	0.00605271
VANGL2	-6.15835	0.00531309
VASH1	-7.22802	0.00398697
VASH2	-6.24651	0.00300348
VGF	-10.0953	0.00165818
VGLL3	-5.31254	0.00437045
VSIG2	-11.3112	0.00325334
VTA1	-6.16493	0.00814734
VTI1B	-5.99324	0.00427078
VWA1	-9.85587	0.000390159
VWA5B2	-9.64515	0.00332683
VWA7	-6.47067	0.00602303
WDFY1	-4.96621	0.00939607
WDR34	-4.30255	0.00901052
WDR53	-6.65463	0.00396796
WHSC2	-7.35882	0.00305824
WNK2	-5.09342	0.00313042
WNK4	-7.22271	0.00494698
WNT10B	-6.05823	0.00459779
WNT3	-5.86393	0.00459651
WNT3A	-5.22753	0.00566537
WNT7B	-6.37645	0.00280044
WTIP	-6.13296	0.00241291
XAB2	-5.93441	0.00555735
XBP1	-4.57451	0.0044517
XKRX	-7.26378	0.00221319
XRCC1	-5.19092	0.00912104
XRCC3	-5.85392	0.00561272
XXbac-BPG116M5.17	-12.7858	0.00857149
XYLT2	-6.47431	0.00348775
YDJC	-8.90191	0.000499866
YIF1A	-4.85092	0.0081197
YIF1B	-5.10161	0.00514951
YIPF2	-7.22453	0.00141331
YIPF3	-4.65066	0.00731322
YJEFN3	-4.83776	0.00598363
YPEL3	-5.00646	0.00906839
ZBTB37	-5.59782	0.00981546
ZBTB45	-5.65207	0.00563857
ZBTB46	-5.71608	0.00462125
ZBTB47	-7.00028	0.00967247
ZBTB7B	-5.05008	0.00846799
ZBTB7C	-6.73338	0.005252
ZBTB8A	-10.4454	0.00655089
ZC3H18	-5.62421	0.00273055
ZC3H3	-6.80097	0.00531753
ZC3H4	-5.44209	0.00615114
ZC3H7B	-4.90147	0.00995619
ZCCHC17	-5.11025	0.00881084
ZDHHC1	-6.40421	0.00548006
ZDHHC11	-9.36357	0.00233257
ZDHHC6	-4.97106	0.00847208
ZDHHC8	-6.11314	0.00513059
ZDHHC8P1	-6.37521	0.00407244
ZFP36	-5.44983	0.00757957
ZFP64	-5.30056	0.00957971
ZFPL1	-6.33258	0.0077524
ZFYVE27	-5.4754	0.00859504
ZFYVE28	-7.94256	0.00106447
ZGPAT	-6.01067	0.00425812
ZMIZ2	-5.69681	0.00520193
ZMYND19	-6.51514	0.00435301
ZNF155	-7.08652	0.007576
ZNF184	-5.75505	0.00829013
ZNF219	-5.67353	0.00921576
ZNF251	-5.17219	0.00870888
ZNF276	-4.83243	0.00715574
ZNF333	-4.92309	0.00874664
ZNF335	-5.37629	0.00588407
ZNF341	-4.05937	0.00956232
ZNF394	-11.329	0.00380998
ZNF414	-5.10383	0.00708939
ZNF469	-5.15281	0.00997649
ZNF48	-4.65984	0.00976777
ZNF503	-5.03975	0.00693826
ZNF512B	-5.04192	0.00654392
ZNF513	-5.70832	0.00666485
ZNF524	-8.34389	0.000532386
ZNF574	-5.05846	0.00968563
ZNF576	-6.16974	0.00782677
ZNF579	-7.96026	0.00227141
ZNF580	-4.78937	0.00896461
ZNF598	-5.66194	0.00481838
ZNF628	-6.53382	0.00531277
ZNF629	-4.90986	0.00929367
ZNF653	-11.2174	0.00433975
ZNF775	-5.92342	0.00678476
ZNF784	-5.13715	0.00790438
ZNF865	-7.50197	0.00707762
ZSCAN5A	-5.43511	0.00401984
