# Supplementary material for: Testis‐specific hnRNP is expressed in colorectal cancer cells and accelerates cell growth mediating ZDHHC11 mRNA stabilization
Source: Cancer Med. 2022 Apr 5;11(19):3643–56. doi: 10.1002/cam4.4738 (PMC9554453; doi:10.1002/cam4.4738)
Supplement: Supplementary file 8 — Table S3 [file CAM4-11-3643-s007.xlsx]

## Sheet: Table 1
Table S3. List of mRNAs directly regulated by hnRNP G-T.
Feature ID	Fold change (IP; hnRNP GT/IP; IgG)	P value	Fold change (sihnRNP GT/Scramble)	P-value
ABC7-42389800N19.1	6.3935	3.73146e-06	-5.68925	0.00390877
ABCA2	5.09561	0.00354588	-5.20597	0.00587184
AC021218.2	4.03765	0.00728006	-13.1282	0.00042823
AC087650.2	7.55743	0.00823925	-7.62926	0.0027361
ADAMTS7	4.70023	0.00776573	-5.9107	0.00860548
AGRN	4.08646	0.000983868	-7.5116	0.000970639
AHRR	5.63071	0.00254512	-5.76009	0.00288528
AKAP2	4.92272	7.54559e-06	-5.50047	0.00498001
ANKRD19P	11.0414	0.00274782	-5.18954	0.0098391
ANO8	5.03512	0.00434706	-5.39035	0.00450625
ANO9	6.56133	0.000170454	-5.43281	0.00549335
APITD1	5.16964	0.00391184	-6.30269	0.00241544
ARHGAP8	5.07623	0.00117652	-10.8453	0.00506903
ARID1A	5.25324	0.000774051	-4.66456	0.00931017
ARL16	4.544	0.000634242	-4.13647	0.00773724
ARMC3	9.45745	0.00799822	-5.71982	0.00367497
ARVCF	4.6172	0.00122795	-6.43338	0.00452173
ATG16L2	5.99331	0.00167144	-6.90466	0.00374116
B4GALT6	4.19912	0.00549106	-5.47443	0.00772242
BAHCC1	5.80376	0.0022697	-6.92053	0.00264826
BCAM	4.02186	0.000523569	-11.444	0.00459329
BCOR	6.29531	0.00143049	-5.20338	0.00779122
BCS1L	4.73554	0.000190188	-5.89142	0.00426334
C17orf67	5.82605	0.00181758	-5.49409	0.00449762
C19orf66	9.17377	0.00244322	-4.63684	0.0075036
C1orf162	10.4952	0.00561061	-7.22703	0.00429312
C1QTNF6	6.12484	0.00696006	-6.0306	0.00289525
C2orf89	6.56559	0.000408899	-4.77005	0.0060653
CA5BP1	25.5496	0.000238095	-5.94192	0.00279082
CALD1	5.10771	0.00119718	-6.2603	0.00642472
CBLC	4.63081	0.00127552	-6.85026	0.00528366
CCDC130	5.95802	0.000407353	-5.0448	0.00982366
CCDC136	4.13122	0.00827791	-8.33351	0.00266034
CCDC57	8.08513	0.000431778	-6.14209	0.00250651
CCNE2	7.48013	0.000415809	-5.91712	0.00750193
CCNJ	7.59745	0.00277881	-5.77251	0.0099842
CDH24	6.05801	0.00430687	-5.48301	0.0067399
CDK10	5.6619	0.00342749	-4.90134	0.00798199
CDK11A	4.53072	8.96702e-05	-5.43577	0.00618851
CDK11B	4.98588	0.00133574	-6.35673	0.00405971
CENPT	5.15726	0.000152879	-6.02437	0.00689931
CHD5	5.5288	0.002483	-4.84847	0.00649398
CLDND1	4.63944	0.00136657	-6.75134	0.00260084
CLSTN3	5.74456	0.00170355	-6.36992	0.00571045
COL27A1	4.7204	0.00847325	-6.01136	0.00628803
CPNE7	10.6031	1.66177e-05	-6.79789	0.0029406
CROCC	4.86141	0.0012283	-6.11294	0.00332992
CYP1A1	6.59372	0.00313949	-7.58359	0.00202648
CYP26B1	5.88112	0.000647804	-7.74092	0.00576287
CYP4F11	4.30322	0.000347058	-6.90915	0.00167229
DAB2	4.23207	0.00702268	-5.067	0.00690058
DIP2C	5.0099	0.00011751	-6.17219	0.00477369
DOC2A	8.40044	0.00396755	-4.58184	0.00894746
DOC2B	4.64015	0.00071582	-9.32239	0.00403919
EIF2C2	4.52034	0.00925877	-5.08791	0.00775457
EIF5A2	4.92799	0.00124463	-6.02867	0.00957073
ELK3	4.28511	0.00252675	-10.3775	0.000998119
EMC9	4.41465	0.00334727	-7.2029	0.000967962
EML6	5.07627	0.00134031	-5.80184	0.00448112
ENO3	5.77659	5.58681e-05	-6.81006	0.00816347
EOGT	4.82705	0.00123562	-5.82614	0.00762458
EPHA10	4.85989	0.00515393	-6.88249	0.00270205
FAM156B	8.74609	0.000770181	-8.73002	0.000963009
FAM203A	4.25676	0.00258525	-5.88461	0.00904589
FAM206A	5.30171	0.00382136	-8.01947	0.00349243
FAM73B	6.16993	0.000183026	-5.55403	0.00661522
FER1L4	6.13202	0.00454654	-9.1145	0.00128786
FGFR1	5.21848	0.000319955	-6.43902	0.00296988
FLNB	4.54166	0.00733039	-6.29775	0.00282085
FOXD4	4.55012	0.00273867	-5.90535	0.00621732
GABRE	12.3571	0.00324777	-4.67534	0.00837671
GABRQ	4.75144	0.00206997	-7.70141	0.0016613
GAN	5.25183	0.00704361	-6.75334	0.00556883
GAS8	4.79555	0.00532771	-5.41027	0.00625327
GDA	4.6385	0.000155144	-6.64205	0.0047544
GDPGP1	5.2967	0.00787963	-4.23627	0.00936084
GGA1	4.69375	0.000119737	-4.74416	0.0095587
GLI4	11.2823	0.000815295	-7.90171	0.00137184
GNB1L	5.25136	0.00766925	-6.58349	0.00851538
GNB3	5.69876	0.00361336	-5.62721	0.00585718
GOLGA1	5.11857	0.000185478	-5.92027	0.00318224
GORASP1	4.3314	0.00808396	-5.58719	0.0070734
GUCY1B2	10.0855	0.00351032	-7.70949	0.00815311
GUSBP11	9.42163	0.000239639	-5.13556	0.0052507
GUSBP4_1	26.923	0.000743146	-7.43881	0.00837599
HAPLN3	4.1432	0.000138119	-11.346	0.00736262
HIVEP3	6.88214	0.00307199	-4.6545	0.00629943
HSD11B2	7.45224	0.000181028	-6.23326	0.00656904
HYAL3	6.1319	0.000920211	-7.32052	0.00527578
ICK	4.07046	0.000871793	-4.7367	0.00376905
IL18BP	9.45392	0.000295314	-5.42751	0.00989402
INPP5E	4.01596	0.00359635	-5.66871	0.00905858
ITPR3	4.57285	0.00845886	-5.68999	0.00602687
KCNQ4	5.02613	0.00170866	-5.48308	0.00509829
KCTD15	4.71065	0.00236168	-5.20402	0.00374801
KIAA0284	5.25804	0.00253363	-8.40222	0.000784449
KIAA1737	11.4413	0.00131894	-5.65004	0.00906084
KIFC2	6.20601	0.000493258	-4.11335	0.00698652
KIRREL	4.96217	0.000458738	-7.3426	0.00174897
KLHL17	4.83285	0.00028184	-9.35714	0.00162175
KRI1	4.2181	0.00136464	-5.8705	0.0025318
KRT15	5.63134	8.9569e-05	-6.13368	0.00610635
KRTAP4-7	15.205	0.00449815	-7.26455	0.00139098
LAMA5	7.33162	4.97656e-06	-8.68915	0.000571326
LENG8	5.69391	0.000182171	-6.14955	0.00569203
LRP4	4.59021	0.00434304	-6.22442	0.00357468
LRP8	4.4099	2.37862e-05	-6.33557	0.00300898
LRRC56	13.2391	0.00281306	-8.54895	0.0031904
LRRC58	4.69736	0.00403982	-10.624	0.00257619
LZTS2	4.06175	0.00443549	-4.22083	0.00872958
MAPK12	4.14951	0.00214413	-7.05526	0.00223289
MAPK15	12.4946	0.000983431	-9.66159	0.00161199
MAPK8IP3	5.58036	0.000216565	-6.05021	0.00491077
MATN2	5.21215	0.00425605	-7.66442	0.00345607
MEGF8	5.2094	0.0050207	-6.1365	0.00402062
MICAL1	4.9893	0.00138954	-4.4462	0.00847642
MID1	5.70174	1.72468e-05	-6.41694	0.00238175
MMRN2	5.75008	0.000239709	-5.80092	0.00302986
MPRIP	4.21235	0.00415707	-6.1758	0.00576333
MRVI1	4.848	0.000113949	-5.91814	0.00266228
MYH3	6.14205	0.00259843	-7.40152	0.00214775
MYT1	4.93067	0.00199012	-7.10011	0.000858038
NBEAL2	4.79906	0.00113929	-5.71738	0.0088733
NES	5.97241	0.00112438	-7.93919	0.00187284
NLGN2	4.5303	0.000375688	-7.64648	0.00200302
NPDC1	7.67617	3.30282e-05	-5.33836	0.00642883
NPIPL3	10.6212	1.31668e-06	-7.85886	0.0024907
NPR2	8.31295	0.00957041	-5.70881	0.00708581
NUP54	5.20227	1.48617e-05	-4.82954	0.00905995
ORAOV1	4.12255	0.000360405	-4.98376	0.00459779
PAPLN	6.72912	0.00236016	-4.29054	0.00890614
PASK	4.28187	1.0129e-05	-5.42764	0.00605659
PCDH7	8.04884	0.00385605	-6.30574	0.00241588
PCED1A	11.1053	0.00205442	-7.46427	0.00714514
PDLIM5	4.01397	0.00191451	-4.73901	0.00932672
PEAR1	6.66124	0.00140848	-5.1728	0.00949355
PEG10	7.10886	0.00200666	-6.55827	0.00338083
PIDD	4.17475	0.00307943	-5.67089	0.0071991
PITPNM2	5.99505	0.00341546	-6.59832	0.00522645
PKD1	7.4153	0.00303312	-6.28305	0.00307478
PLEKHG3	4.19081	0.00328038	-5.19057	0.00734036
PLEKHG4	6.19883	4.47598e-05	-7.36599	0.00199491
PLEKHG5	5.77506	0.00130012	-5.6536	0.00698293
PLXNA1	4.07711	0.00738358	-6.30998	0.00507584
PLXNB1	4.18556	0.00988183	-4.97758	0.00764706
PMFBP1	16.8752	0.00075084	-7.20977	0.00508699
PRR22	4.30406	0.00583396	-8.00301	0.0026911
PRRT3	4.59239	0.00640879	-6.97504	0.00129404
PRSS22	5.1028	0.00793095	-8.87737	0.00372151
PSMC3IP	5.09091	0.000239299	-4.39689	0.00861601
PTPN14	5.97463	0.00607459	-6.23507	0.00250508
PYGO1	5.34752	0.00809605	-8.2297	0.00454523
RNASEH2C	4.05221	0.00154366	-6.20626	0.0050508
RNF207	5.50838	0.00189767	-5.29471	0.00496756
RP11-1277A3.2	7.86748	0.00266679	-4.85031	0.00794677
RP11-213H15.3	24.1472	0.00115467	-7.42669	0.00234785
RP11-273B20.1	10.636	0.00081894	-12.6988	0.000854316
RP11-365P13.3	7.84957	0.00486917	-9.11685	0.00294732
RP11-385D13.1	12.7823	0.00340396	-11.8056	0.000284309
RP11-431J24.2	9.77695	0.00151353	-5.05165	0.00886614
RP11-958N24.1	6.25883	0.000270446	-9.85672	0.000543827
RP4-785G19.5	7.62405	0.000640957	-9.9583	0.00473804
RPGRIP1L	7.01263	8.58424e-05	-4.73904	0.00951755
RRP7B	5.42584	0.000167402	-4.81902	0.00529873
RTEL1_1	4.89217	0.000643089	-5.92386	0.00548822
SCN5A	9.06737	0.000122804	-5.13752	0.00699332
SDHAP3	10.0326	0.000361139	-4.10487	0.007915
SGSM2	6.47468	0.00088222	-5.49098	0.00729861
SH2B1	5.67923	5.16662e-05	-5.28982	0.00961929
SHANK3	5.75755	0.0051506	-5.31781	0.00570346
SHROOM3	4.55725	0.00576531	-5.57521	0.00510562
SLC17A9	5.009	0.00145549	-6.30805	0.00366723
SLC23A2	4.30748	0.00471854	-6.3487	0.00312339
SLC26A11	4.00471	0.00585798	-4.26723	0.00682523
SLC37A1	4.10944	7.0599e-06	-4.6574	0.00597238
SLC38A7	4.78138	0.00413608	-5.65994	0.00657523
SLC45A3	4.34072	0.00083317	-5.76642	0.00551677
SLC4A11	4.00263	0.0005723	-5.8451	0.0071927
SMAD5	4.02391	0.00276266	-5.77856	0.00889951
SMARCC1	4.83291	0.00135291	-6.01425	0.00554058
SNAPC4	4.48344	0.000635615	-6.49894	0.0036059
SOGA1	4.84713	0.0084388	-4.20372	0.00732166
SOGA2	5.58969	0.00216635	-6.09051	0.00481499
SPAG1	4.39029	0.00471353	-8.29709	0.00851014
SPAG4	6.12959	0.00147188	-4.09709	0.00784686
SPECC1	5.94234	3.21227e-05	-6.71141	0.0041253
SPPL2B	6.60876	0.00116614	-7.55611	0.00313723
STX16	9.98519	0.00140685	-5.53954	0.00911895
SV2A	14.8343	0.00181375	-9.57452	0.00817388
SYNJ2	4.82293	0.00105433	-6.46692	0.00383117
SYT7	4.01901	0.00720371	-6.44836	0.00276911
TACC1	4.29663	0.000201424	-5.89964	0.00428965
TAF1C	5.14768	0.000610191	-5.23521	0.00946518
TBC1D2	4.33625	0.00359778	-7.00326	0.00114049
TCHP	4.34503	0.00244619	-4.93111	0.0098923
TCP11L1	4.07362	0.00155289	-4.93395	0.00538111
TERT	5.43497	0.00773529	-6.43934	0.0015794
THAP8	14.3851	0.00493487	-5.82646	0.00388269
THSD4	4.73497	0.000908877	-5.89955	0.00640967
TJAP1	5.26451	0.00203079	-6.03117	0.00544096
TMEM245	4.55421	0.00256969	-5.64002	0.00829183
TMEM44	4.10073	0.000302551	-4.9167	0.00528019
TMUB2	4.03849	0.00145635	-5.04999	0.00777844
TNFRSF25	6.10433	0.00602037	-4.51793	0.00764396
TNRC18	4.86624	0.00471464	-4.81777	0.0067158
TRIML2	6.82858	0.00778988	-4.29707	0.00421126
TTLL3	14.1322	0.00130246	-4.663	0.00428104
TUBBP5	7.3018	0.000235597	-5.50375	0.00590701
ULBP3	7.70788	0.00149284	-5.8566	0.00813997
UNC13A	5.6846	0.00569813	-4.59376	0.00697899
UPP1	7.54619	3.08823e-05	-4.35018	0.00724097
VASH1	8.11342	0.00277218	-7.22802	0.00398697
VASH2	5.64925	0.0021356	-6.24651	0.00300348
WNK4	4.00274	0.00415406	-7.22271	0.00494698
ZBTB37	5.20909	0.00822664	-5.59782	0.00981546
ZDHHC11	9.59021	0.00549166	-9.36357	0.00233257
ZDHHC6	4.93621	0.000309887	-4.97106	0.00847208
ZDHHC8	6.27677	0.000113661	-6.11314	0.00513059
ZGPAT	5.07903	0.00115835	-6.01067	0.00425812
ZNF184	5.29313	0.00550183	-5.75505	0.00829013
ZNF251	6.66314	0.00169036	-5.17219	0.00870888
ZNF276	5.41438	0.000409385	-4.83243	0.00715574
ZNF341	6.46957	0.00952425	-4.05937	0.00956232
