# Supplementary material for: Testis‐specific hnRNP is expressed in colorectal cancer cells and accelerates cell growth mediating ZDHHC11 mRNA stabilization
Source: Cancer Med. 2022 Apr 5;11(19):3643–56. doi: 10.1002/cam4.4738 (PMC9554453; doi:10.1002/cam4.4738)
Supplement: Supplementary file 9 — Table S4 [file CAM4-11-3643-s011.xlsx]

## Sheet: Supplementary Table 3
Table S4. List of mRNAs aberrantly expressed in ZDHHC11-downregulated cells.
Feature ID	Scramble vs siZDHHC11 Fold change	P-value
A1CF	4.0397	0.0261178
A2M-AS1	-7.18436	0.0107036
AAK1	-2.08916	0.00015658
ABAT	-2.13279	0.031212
ABCA17P	9.0681	0.015711
ABCA7	-2.03987	0.00590664
ABHD10	-3.12927	1.12332e-07
ABI2	-2.51966	0.000404226
ABO	-2.34708	0.0408277
ABR	-2.0311	6.92602e-06
AC003002.4	-2.41683	0.00688081
AC005256.1	-2.26068	0.0213638
AC007182.6	3.70813	0.0162662
AC009005.2	-2.7239	0.0139551
AC009410.1	-6.11188	0.0413721
AC009948.5	-3.28989	0.00459019
AC010894.3	-4.15191	0.0149307
AC012363.4	-2.64406	0.00278623
AC015688.3	-5.41659	0.0100689
AC024560.2	-3.86674	0.0160914
AC024937.4	5.05252	0.0215773
AC062017.1	-5.66042	0.00222078
AC084219.3	-5.07075	0.0412995
AC084809.2	-8.41192	0.0462939
AC093627.10	-5.77354	0.00454521
AC096772.6	-2.19808	0.0213415
AC129778.2	-5.12236	0.00832514
AC141928.1	-2.2542	0.0435131
AC142528.1	-2.82687	0.0234734
AC145124.2	-2.39925	0.00940123
ACADSB	-2.65178	5.81772e-05
ACBD4	-2.70447	0.0182984
ACCS	-2.06843	0.0159741
ACSS2	-2.0516	0.000156903
ACTR1B	-2.40649	0.000197844
ACTR3B	-2.22529	8.46263e-05
ADAM8	-2.13624	0.0164384
ADAMTS10	-2.83693	0.00677673
ADAMTS13	-2.43009	0.00955846
ADAMTS14	-2.002	0.00522071
ADCY6	-2.27841	3.67926e-05
ADD3	-2.90928	3.75112e-05
ADGRA2	-2.07892	0.00189455
ADORA1	-2.10289	0.0152264
ADORA2A	2.06262	0.0446148
ADPRHL2	-2.62943	3.12042e-07
AGER	-2.33456	0.00629498
AK8	-2.81701	0.0237684
AKAP3	-4.93703	0.0320973
AKR1E2	-2.22805	0.0431252
AKR7A2	-2.03071	6.74469e-05
AKR7A3	-2.09451	0.0305643
ALDH1A3	-2.13052	9.62942e-07
ALDH1L1	-2.73961	0.0111873
ALPK3	-2.89043	0.00822773
AMN	-2.25539	0.0182201
AMT	-2.18975	0.0466506
ANKDD1B	-6.01044	0.00832832
ANKLE1	-2.00969	0.00381496
ANKRD20A1	-2.30725	0.00960382
ANKRD46	2.592	0.00027826
ANO7P1	-2.26713	0.0306588
ANO9	-2.13388	0.0280184
ANXA6	-2.32976	3.46847e-06
AP3D1	-2.40408	2.04206e-05
APBB2	-2.72469	1.2362e-05
APLF	-4.87395	0.0281294
APLN	-2.41605	0.00850448
APOBEC3G	-3.3533	0.0126484
ARHGAP26	-2.25567	8.37242e-06
ARHGAP39	-2.96988	2.8802e-06
ARHGEF25	-2.2256	0.00665062
ARHGEF40	-2.02382	0.00317381
ARIH2OS	-3.08627	0.0469283
ARMC12	-2.57346	0.0134649
ARMC9	-2.04501	7.25118e-05
ARNT2	-2.18859	8.12278e-05
ARNTL	-2.07196	0.000151335
ARPIN	-4.05375	0.0242417
ARSA	-2.33488	0.0319191
ARSI	-5.1265	0.03688
ART5	-2.08183	0.0318976
ARX	4.26773	0.00046318
ASF1B	-3.72945	1.77765e-06
ATG16L2	-2.25046	0.011079
ATHL1	-2.06743	0.015637
ATL3	2.03555	0.000434173
ATP2A1-AS1	-2.32102	0.0295652
ATP2A3	-2.5287	0.00014877
ATP6V0A2	-2.51227	2.98423e-05
ATP6V0E2-AS1	-2.71062	0.0244847
ATXN1L	-2.83699	0.0118064
AVIL	2.2115	0.0115509
AVL9	-2.9517	7.8809e-05
B3GNT3	-2.13376	0.000609737
B4GALNT1	-2.06773	0.000326307
B4GALT1	-3.06769	4.07849e-06
BAHCC1	-2.05566	0.000513526
BAIAP2L2	-2.02691	0.0331179
BBC3	2.90661	2.42737e-05
BBS1	-2.23054	0.0247988
BCAN	-2.14085	0.000693697
BCKDHA	-2.05832	0.00763564
BCL11A	-6.80762	0.0306432
BCL6B	3.97107	0.0194652
BHLHB9	-2.69663	0.0346496
BMP2	2.51852	0.0388835
BRCA1	-2.02182	0.000919107
BTBD11	-2.09105	0.00533939
BTBD8	-2.18544	0.0498819
BTG2	5.65635	4.83225e-05
BZRAP1	3.36646	0.0257048
C10orf10	4.22478	0.0284326
C11orf49	-2.08673	0.000138753
C12orf49	-2.77259	1.06076e-05
C12orf57	-2.21528	2.44853e-05
C15orf52	-2.26325	0.0080227
C16orf59	-2.05895	0.000333258
C16orf93	-4.65441	0.0353856
C17orf97	-2.4119	0.00589851
C1orf145	-3.06729	0.0234511
C1QTNF1	-4.55814	0.00248716
C1QTNF6	-2.15363	0.00134937
C1QTNF9B-AS1_1	-6.32226	0.0305906
C1RL	-2.06224	0.00510374
C1RL-AS1	-2.49098	0.00459068
C22orf46	-2.37469	0.000607545
C2orf68	-3.4695	0.019231
C5orf51	-2.04937	0.000806624
C6orf223	-4.58598	0.00855051
C6orf58	-3.40058	0.0199718
C7orf55-LUC7L2	-2.57734	2.76276e-07
C7orf61	2.68869	0.00149894
C9orf173-AS1	-24.8935	0.000926708
CAMK2B	-2.51162	0.0427726
CAND1	-2.93637	2.49789e-05
CARD14	-3.34568	0.0197008
CARD8-AS1	-7.29812	0.0183283
CARF	-3.93748	0.0281737
CASC19	-7.67363	0.0175428
CASC9	2.19971	0.0443757
CBLB	-2.01765	0.0139081
CBLN3	-4.61931	0.00789559
CCDC116	-6.04151	0.0237841
CCDC125	-2.33614	0.00136792
CCDC136	-2.06541	0.000672905
CCDC24	-2.53639	0.00437437
CCDC40	-2.97784	7.12817e-05
CCDC61	-2.03291	0.000342484
CCDC92	-2.34896	0.00037957
CCK	2.65844	0.00437143
CCNI	-2.54408	5.24842e-05
CD164L2	-3.42374	0.0169417
CD5	-8.19593	0.028499
CDC14A	-2.12303	0.00294534
CDC42BPB	-2.10035	0.000225264
CDH23	-5.47858	0.0297605
CDKN1A	4.25821	3.59691e-05
CDR2L	-2.0546	2.31363e-05
CDRT4	-4.70432	0.00129579
CDS1	-2.4643	1.07736e-05
CELF5	-2.28934	0.000441602
CEP104	-2.21018	2.73173e-06
CEP19	-4.65245	0.00447677
CEP85L	2.04929	0.0016864
CERK	-9.9209	3.61791e-07
CERKL	-2.3427	0.0245569
CFAP43	-2.22935	0.00290325
CFAP46	-2.52548	0.0382108
CFAP54	-7.29812	0.0183283
CH17-189H20.1	-2.38482	0.0349236
CH17-260O16.1	-2.78338	0.0281001
CH507-145C22.3	2.03671	0.0406276
CH507-42P11.8	2.32146	0.000518983
CH507-528H12.1	-2.16367	0.00434975
CHDH	-2.14603	2.88789e-05
CHMP2A	-2.59736	6.47665e-05
CHPF	-2.45885	6.87241e-06
CHST12	-2.4534	7.06183e-05
CHST14	-2.55938	0.000119486
CHST2	-2.56741	0.00799705
CIITA	7.41682	0.00471353
CIZ1	-2.09591	2.10138e-05
CLYBL	-2.21068	0.00293055
CMPK2	-3.28969	0.00168485
CMTM8	-2.07496	0.000725028
CNPY4	-3.31306	0.00168316
CORO1A	-2.37072	0.0344995
CORO2B	-2.55495	0.00749208
CPEB2	-2.44961	0.00891083
CPEB3	2.04153	0.00357698
CRAT	-2.66704	0.000760324
CREG1	-2.0634	0.000369919
CSTB	-4.45665	1.55275e-06
CTB-102L5.4	-2.73983	0.0288214
CTB-178M22.2	-5.10966	0.0380644
CTB-55O6.8	-2.95484	0.00799011
CTB-96E2.3	2.61722	0.0287034
CTC-260F20.3	2.2324	0.000911289
CTC-524C5.2	8.06889	0.0081285
CTC-559E9.6	2.42619	0.0291945
CTD-2228K2.7	-4.77108	0.0100243
CTD-2330K9.3	-2.73591	0.0276582
CTD-2369P2.12	-2.77059	0.0049132
CTD-2377D24.6	-2.68783	0.0399163
CTD-2535L24.2	-2.19974	0.0265611
CTD-2538C1.2	-5.78866	0.00375715
CTD-2587H24.5	-2.05823	0.037395
CTD-2651B20.3	-3.83752	0.0158512
CTD-3065J16.6	-5.05243	0.0145847
CUEDC1	-2.13157	2.09179e-05
CYB561D1	-2.09898	0.00479728
CYB5D1	-2.09756	0.00255821
CYGB	5.77163	0.0461732
CYP24A1	-2.44838	8.28618e-05
CYP26B1	-2.11536	0.000330774
CYP27A1	-2.11108	0.0404846
CYP2D8P	-3.2216	0.0216224
CYP2E1	-10.1968	0.0265912
CYP2U1	-5.71409	0.00184717
CYP4V2	-2.24253	0.00410469
DAXX	-2.3291	2.78453e-05
DDX11L2	-2.33943	0.0114242
DDX3Y	2.6217	1.58597e-05
DENND5B-AS1	-4.45196	0.0497895
DGCR5	-3.58443	0.0145721
DGKE	3.74494	3.16099e-07
DHCR24	-3.22264	1.10634e-06
DHRS11	-2.60186	5.54063e-05
DHRS3	-2.02017	7.25009e-05
DHRS4-AS1	-2.07339	0.000961536
DHX35	-2.32461	0.000376805
DHX58	-2.61531	0.0368977
DISC1	-2.50592	0.00612052
DIXDC1	-2.02433	9.38705e-05
DLG4	-3.74049	0.00215374
DLGAP1-AS1	-3.36274	0.00262648
DMBX1	-2.16463	0.0383877
DNAAF5	-2.29567	1.38609e-06
DNAH6	-2.37676	0.0234712
DNAJC6	-3.41618	6.3572e-05
DNM1P51	12.1516	0.0411952
DPF3	-2.17685	0.00681993
DSG2-AS1	-5.20605	0.0480768
DUSP18	-3.29351	0.00079411
DUSP2	2.99284	6.03795e-05
DUXAP8_1	-2.72262	0.000272157
DYRK3	-2.02973	0.00445784
E2F5	-2.51314	0.000373923
EDA	-2.2092	0.0223556
EFCAB12	2.22297	0.0401141
EFEMP2	-2.47413	0.00529243
EFHC1	-2.21976	0.0162101
EGFR	-2.83156	7.52574e-06
EGR3	-2.29542	0.00789914
EIF4A3	-3.35983	1.90606e-06
ELFN1-AS1	-2.4841	0.00836061
ELK4	-2.09963	4.00073e-05
ELMSAN1	-2.00411	3.54061e-08
EME2	-2.08923	0.0263053
ENG	-4.8352	0.00260023
ENGASE	-2.00643	0.0184542
ENO3	-2.21571	0.0252308
ENOSF1	-2.12397	0.00187839
ENOX2	-2.03756	1.87421e-05
ENTPD8	-3.14836	0.0163781
EPHB2	-2.28215	5.29456e-05
EPM2A	-2.63442	0.0195243
EPOR	-2.3382	6.10512e-05
EPS15	-4.24127	5.06095e-06
ERBB3	-2.52738	8.74571e-05
ERCC6L	-2.08652	0.0131192
ERGIC1	-8.69991	6.68137e-07
ERICH6-AS1	-3.76264	0.0026135
ESRRB	-2.73707	0.00894674
ETNK2	-2.89421	5.08704e-05
ETV6	-2.92369	0.000395467
EVI5L	-2.90254	6.64541e-05
EXOC3L1	-4.53365	0.0186166
F10	-2.06187	0.0353096
FAAP24	-3.10721	0.000212687
FADS1	-2.42588	7.23671e-05
FAM120B	-2.07059	0.000238697
FAM122B	-2.30091	7.47837e-07
FAM126B	2.29535	0.0210777
FAM167A	-2.00978	0.0142546
FAM192A	-2.10632	3.31875e-05
FAM219B	-2.1126	0.0211331
FAM86B3P	-3.6265	0.0156649
FAS	2.11059	1.54124e-05
FAXDC2	2.77086	0.000403733
FBXL20	-2.05759	5.4644e-05
FBXO24	-3.67227	0.0263683
FBXO27	-2.11613	1.20436e-05
FBXO34	-2.0482	0.000371014
FBXO48	-2.73307	0.0126553
FBXW5	-2.61694	1.7823e-07
FBXW7	2.16586	1.46632e-05
FER1L4	-2.61012	0.0418473
FEZF1-AS1	-2.03978	0.049241
FGF11	-2.04982	0.0225607
FGFRL1	-2.22504	7.52544e-05
FKBP1A	-2.66909	1.66549e-05
FKBP9P1	-11.2956	0.0081446
FLG-AS1	-2.63035	0.0214362
FO538757.3	-5.19676	0.0482457
FOXL1	-2.27693	0.00183507
FOXN4	-4.43893	0.0456787
FRAT1	-2.45172	0.0468526
FRMPD2	-3.43377	0.0294333
FSTL1	-2.40239	1.55872e-05
FUT1	-2.60537	2.10358e-05
FXYD5	-2.87671	3.27175e-05
FZD2	-2.19799	0.00298708
FZD4	-3.74086	0.00209114
GABBR1	-2.1932	0.0260499
GAL3ST3	-7.2105	0.0100915
GALNT3	-5.3061	9.15994e-05
GAS6-AS2	2.05794	0.0041142
GATM	-3.11669	0.00670542
GEN1	-2.37122	0.00599192
GINS1	-2.62133	0.000160396
GJB5	-2.93768	0.0121298
GLCCI1	-2.49251	0.00336618
GLI1	-2.74587	0.000294241
GLI4	-3.00394	9.68092e-05
GLRX	-2.28336	0.000288735
GM2A	-2.45386	8.52784e-05
GNA12	-2.1085	9.80727e-05
GNAZ	-4.42958	0.0369735
GNG5	-3.6443	5.22106e-06
GPD1	-2.33432	0.0201217
GPKOW	-2.22508	9.59973e-06
GPRIN2	-2.1201	0.0271319
GPRIN3	-4.70151	0.002737
GRHL2	-2.06617	0.000103688
GS1-124K5.4	-2.01377	0.0167292
GSTT2	-2.16016	0.00428214
GUCD1	-2.10737	2.30029e-06
GYS1	-3.265	6.96963e-06
H1FX-AS1	-3.4799	0.00986405
H2AFX	-2.046	1.78712e-05
H6PD	-2.50343	3.56734e-05
HAGHL	-3.02721	0.00100905
HAX1	-3.05795	5.96616e-05
HCG27	-4.25428	0.0310483
HCN4	-3.04625	0.00473462
HDAC3	-2.88054	3.23074e-05
HDAC5	-2.422	0.000344064
HERC2P10	-5.33008	0.013954
HERC2P4	-12.0181	0.000502313
HES7	-5.21033	0.0484389
HEXIM2	-2.09807	0.00152745
HFE	-3.79452	2.41951e-05
HIC2	2.32949	0.000184091
HID1	-2.013	0.000446251
HIPK3	2.00917	3.5632e-05
HLA-DMA	-2.56206	0.0156365
HMGA2	3.05738	2.86895e-05
HMGN3-AS1	-3.06909	2.9803e-05
HMSD	-2.71759	0.0297498
HNF4G	-2.96757	0.016018
HOGA1	-3.63721	0.0307638
HOTAIRM1	-4.49998	7.35372e-05
HOXA1	-2.54245	0.00302413
HOXA11-AS	-3.78619	0.0137724
HPS3	-2.15253	0.000312012
HR	-3.15434	1.24863e-05
HRC	5.06199	0.0345276
HRCT1	8.30123	0.0201411
HSD17B1	-2.27294	0.0194187
HSF4	-2.43367	0.0377584
HSPA1A	2.55383	0.000486172
HSPA1B	2.50253	0.000132524
HYAL1	-2.41983	0.00698026
HYLS1	-2.10547	0.0150749
ICAM5	-2.04942	0.00536106
IFI30	-7.85645	0.00765068
IFI6	-4.71506	3.96452e-05
IFIT5	-2.99273	0.000570242
IFT80	-2.10282	0.000419122
IGFLR1	-3.41427	0.00392405
IKBKE	-2.1385	0.0163358
IKZF3	3.01991	0.0360866
IL11	-2.27556	0.00521125
IL11RA	-2.30897	0.00980454
IL23A	-2.45547	0.0345225
IL27RA	-2.22847	5.1227e-05
ILDR1	-4.6501	0.0103158
INPP5D	3.39889	0.000166793
IPP	-3.16665	0.00144202
IQSEC2	-2.01131	0.000137451
ISOC2	-2.34018	1.83432e-05
ITGA3	-2.5725	5.08211e-06
ITGA5	-4.9999	2.09311e-05
JAK3	-2.20185	4.02581e-05
JUN	2.09343	0.00106381
KATNB1	-2.34307	1.14031e-05
KB-67B5.17	-4.1001	0.0451728
KCNAB3	-3.4148	0.00236363
KCNC1	-2.4002	0.0319792
KCNK1	-2.02249	0.00111172
KCNK15-AS1	-5.19676	0.0482457
KCNN4	-2.46489	0.000135167
KCNQ1	-2.09321	0.0321894
KCNS3	-2.67965	0.000175015
KCTD16	-10.9489	0.0084437
KCTD2	-2.77796	4.3687e-05
KDM2B	-2.18504	1.03868e-05
KDM4D	-2.70939	0.00108011
KIAA0040	-2.77453	0.000263305
KIAA0355	-2.31613	0.00051436
KIAA1324L	-2.29586	0.000100335
KIAA1522	-4.17217	2.01909e-05
KIAA1671	-2.23624	5.21313e-05
KIAA1683	-2.62421	0.0318555
KIF21B	-2.04387	0.000393986
KLF11	2.73899	0.000725462
KLF15	-2.30884	0.000505328
KLHL10	5.01519	0.044535
KLHL13	-2.19693	0.00124437
KLHL15	2.1519	0.000105187
KLHL23	-2.01431	1.97874e-05
KLHL24	-3.14507	0.00140882
KLK1	-3.54359	0.0049849
KLK10	-21.7428	0.000153868
KLK5	-3.37195	0.0317816
KLK6	-2.338	2.52463e-05
KLRG1	-2.03227	0.00175286
KRBA2	-10.0828	0.0189078
KRT13	-3.28179	0.00380921
KRT15	-2.51546	0.00334812
KRT222_2	-2.05923	0.040976
LA16c-306E5.2	-2.13268	0.000225257
LAMA2	2.36339	0.000327569
LAMP3	-2.12014	0.00124685
LCA5L	-4.67192	0.0194609
LEMD1	-2.6463	0.0123618
LGALS7B	-5.11535	0.0327477
LGI4	-7.137	0.00172646
LIF	-2.12248	0.0003874
LIFR	-2.14952	0.000294054
LIN28B	4.18443	0.000498772
LINC00173	-3.13399	0.0391397
LINC00326	-2.47375	0.00749076
LINC00475	3.2506	0.02451
LINC00482	-4.37313	0.00446762
LINC00491	2.90811	0.0264018
LINC00518	-2.55828	0.00656371
LINC00652	-3.08783	0.0343778
LINC00659	-3.96885	0.000607659
LINC00941	-2.65489	0.00172452
LINC00974	11.0892	0.0237735
LINC00982	-3.93017	0.0127754
LINC01098	-3.05905	0.0106195
LINC01270	-2.51213	0.000203196
LINC01385	4.03515	0.00527678
LINC01569	-4.22969	0.0034729
LINC01573	-3.5381	0.0373209
LINC01588	-2.13605	0.00393017
LINC01604	-2.01158	0.00970904
LL0XNC01-250H12.3	-4.42612	0.0213686
LMNTD2	-2.24763	0.0198113
LPIN2	-2.02572	3.76915e-05
LPIN3	-2.60473	0.00716875
LRG1	-7.94849	0.00539432
LRRC16B	-3.23325	0.0302734
LRRC26	-2.53545	0.0315079
LRRC37BP1	-2.84799	0.00528678
LRRC46	-3.42156	0.0468496
LRRC56	-2.40893	0.00559634
LRRC73	-2.05762	0.0415153
LRTOMT	-2.02384	0.00679599
LYN	-2.32367	7.65352e-05
LZTS2	-2.15627	0.000167755
MAFA-AS1	-5.22721	0.00438794
MAGEA2	2.62539	0.00623111
MAGEB17	-2.00149	0.0408282
MAGI1	-3.4772	5.96981e-06
MAGI2	-5.07075	0.0412995
MAMDC4	-2.06732	0.0279065
MAML3	-2.63407	0.0168062
MAN2B2	-2.08243	2.47952e-05
MAP3K11	-2.47722	0.000192913
MAP3K14	2.40311	5.6605e-05
MAP3K3	-3.88198	1.22093e-05
MAP6D1	-2.17072	0.000485349
MAPK15	-4.64108	0.00187699
MBIP	-2.15138	0.00107207
MBLAC2	-2.30467	0.00403123
MBP	-2.02756	0.000267355
MCM3	-2.21512	2.3095e-07
MDGA1	-3.13127	0.000731426
MDM2	2.12502	1.14718e-05
MECOM	-2.21551	0.00295594
MESP2	3.13944	0.0437987
MFI2	-2.30501	4.88841e-05
MFSD2B	-4.13416	0.0310679
MFSD7	-2.36012	0.00668219
MGAT4B	-3.89774	5.65524e-08
MGC32805	-2.26588	4.20215e-05
MIR210HG	-2.73661	0.0463359
MIR222HG	-2.11144	0.0398393
MLLT3	-2.37938	0.0019592
MLXIPL	-2.1913	0.0128942
MLYCD	-2.51097	0.033715
MMP19	-2.65013	0.0266637
MMP25	-2.39756	0.00274202
MOB3B	-2.55093	0.00165873
MOB3C	-2.6077	0.00865052
MOGS	-2.04144	3.80224e-05
MOSPD3	-4.49875	2.84396e-05
MPDU1	-2.27517	4.58303e-06
MPP1	-2.13602	0.00203168
MPP2	-2.14649	9.90228e-06
MPZ	-2.22185	0.0448476
MRC2	-2.00287	0.00245518
MRGBP	-2.00037	2.45837e-05
MRPL10	-2.107	0.000255162
MSH5	-2.28834	0.0181298
MTMR10	-2.13264	0.000335353
MTMR9LP	-4.50078	0.00381905
MTOR	-2.2987	1.32996e-06
MTSS1L	-2.09977	0.000314316
MUC1	-2.36004	0.00368951
MUC19	6.40776	0.000171782
MUC6	-4.10104	0.0495258
MXRA8	-2.64334	0.00849063
MYB	-3.58454	0.000793778
MYEOV	-2.05084	1.31474e-05
MYLIP	2.15774	1.43767e-05
MYO9B	-2.27278	3.40714e-05
MYPN	-2.90977	0.0331592
MYRF	-2.61318	0.000605555
MZF1	-2.6551	0.0264236
NAALAD2	2.65943	0.0294502
NDRG1	-3.43447	1.45599e-05
NEAT1	-2.18921	0.0324377
NEIL1	-2.47441	0.0110525
NES	-2.31176	0.000968838
NEU1	-2.01935	7.08697e-05
NFIB	-2.23899	0.000678632
NFKBIZ	-2.47161	0.00594774
NFYC	-2.87439	1.20922e-05
NICN1	-2.00339	0.0279902
NKX2-1	-7.03137	0.0328483
NKX3-2	-2.6758	0.0443744
NLRC5	-2.92333	0.00633109
NLRP4	-2.07336	0.0125903
NME7	-2.80372	0.000987001
NOL4L	-2.21148	0.00673757
NOXA1	-2.41618	0.000582827
NOXO1	-2.36951	0.00100267
NOXRED1	-2.03106	0.0266811
NPHP3	-2.55659	0.000636054
NPPC	8.24359	0.0165548
NRBP2	-2.39265	0.0213775
NRSN2	-2.19937	0.0224936
NSUN5P1	-2.05433	0.0191164
NSUN5P2	-2.65233	0.00280082
NTNG2	-2.56735	0.0143333
NUDT16	-2.16148	0.000518875
OAS3	-4.67672	1.51481e-06
OCEL1	-3.5654	5.23057e-06
OGDH	-2.04158	4.33817e-06
OLMALINC	-2.70456	0.000676563
OPN3	-2.06459	0.00301563
OPRL1	-3.29979	0.00313701
OSTC	-2.19814	5.81005e-05
OXA1L	-2.30125	6.18687e-05
PACSIN1	-2.40473	0.00279724
PADI3	-14.9293	0.00121092
PAN2	-2.0103	0.00303239
PAOX	-2.07374	0.0261275
PAQR4	-2.9991	0.000339666
PAQR6	-3.55305	0.0117081
PAQR8	-2.26901	0.00790313
PARP16	-2.54183	0.00159272
PAXIP1-AS2	-2.38107	0.00424665
PCBP1	-2.50795	8.02343e-05
PCBP1-AS1	-2.51155	4.53857e-05
PCOLCE	-2.16358	0.000658024
PCSK4	-2.98013	0.0146811
PDCD4-AS1	-7.29812	0.0183283
PDE2A	-2.20355	0.00797421
PDE6C	5.04678	0.0478033
PDE6D	-2.14143	0.000145254
PDZD7	-2.19908	0.00502737
PER1	-2.52583	0.000288236
PER3	2.32357	3.25539e-05
PEX5L	-2.46885	0.0237156
PGM2	-2.05883	0.000209116
PHC1	-3.60364	7.98116e-05
PHLDA3	2.851	1.94103e-06
PHTF2	-3.13151	2.06283e-05
PIK3CD-AS2	-2.60761	0.0334439
PIK3R3_1	2.56907	7.38578e-05
PITPNM1	-2.14349	0.00118707
PKIA	-6.42085	0.0035847
PKN1	-2.08984	4.25841e-06
PLA2G6	-2.16735	0.0038749
PLCH2	-2.50652	0.0125023
PLEKHG2	-2.06641	0.00124804
PLXNA2	-4.11365	0.0355367
PMS2P2	-3.21485	0.00809221
PMS2P6	-2.73146	0.0198528
PODXL2	2.64057	0.000846604
POLDIP2	-3.09659	7.7219e-07
POLH	2.08549	0.00019006
POLR2C	-4.9878	2.37146e-06
PPARA	-2.34911	0.000597201
PPM1J	-2.63241	0.00257894
PPM1M	-4.16056	9.11452e-05
PPOX	-2.24358	9.66045e-05
PPP1CB	-2.4387	0.000220633
PPP1R11	-2.13854	2.88094e-05
PPP2R1B	2.04526	0.00196819
PPP2R3B	-2.18072	0.010643
PRDM1	2.84864	0.00824259
PRICKLE1	-2.15876	0.00199506
PRIM2	-3.55289	1.37771e-05
PRKCG	-2.02026	0.0451108
PROM2	-5.02998	0.000122612
PRPH	-2.76261	0.00499332
PRR7-AS1	-3.68357	0.0168227
PRRT1	-2.54139	0.00623708
PRRT2	-2.56957	0.0211663
PRSS30P	-5.13411	0.0041526
PSKH1	-2.05243	0.00111642
PSMB8	-5.1373	0.0197387
PSORS1C1	-2.31794	0.0112845
PTCHD2	-2.52986	0.0232132
PTHLH	2.47006	0.0245008
PTK2	-2.47272	8.59567e-06
PTPDC1	-2.09461	0.00925236
PTPMT1	-2.92571	0.00011006
PTPN6	-2.26722	6.91818e-05
PTTG1IP	-2.12898	3.30405e-05
PYCRL	-2.01372	0.000119182
PYGO2	-2.07374	8.58574e-06
QRICH1	-2.40971	6.71383e-05
R3HDM1	-3.31614	5.1421e-05
R3HDM2	-2.20333	3.93008e-05
RAB26	-3.68645	0.000917909
RAB30	2.31243	8.67627e-05
RAB34	-8.27343	0.00266816
RAB39A	16.2068	0.00283003
RAB43	-2.4514	0.038495
RAB7B	-3.88216	0.0409999
RASGRF1	-2.9557	0.0107803
RBM38	-2.14611	4.5486e-05
RBPMS2	-2.0104	0.00139101
RCC2	-2.30594	6.77839e-07
RCN1	-4.29994	6.6014e-07
REEP1	-2.59999	0.00218678
RELL1	-2.88357	0.00045869
REPS2	-2.68504	0.00712639
RFESD	-2.02902	0.0164554
RGCC	-2.23469	0.0142624
RGL3	-2.2586	0.00980276
RGPD2	2.09427	0.00676476
RHOBTB1	-2.64553	0.0191963
RHPN1	-3.56885	0.0020131
RIBC1	-4.5347	0.0406075
RIMKLA	-2.52635	0.0006952
RINL	-3.38641	5.66955e-05
RIOK1	-2.24595	0.000144969
RNF187	-2.00277	0.000112691
RNF207	-2.12713	0.0238756
RNF215	-2.07097	0.000456757
RNF216P1	2.25946	0.000602151
ROR2	-2.14347	0.00247361
RP1-151F17.1	-2.54897	0.00562072
RP1-90G24.6	-2.0473	0.000826759
RP11-1008C21.2	-16.3127	0.0497042
RP11-1055B8.4	-4.65599	0.00559066
RP11-1060J15.4	2.41787	0.00163573
RP11-1094H24.4	-3.60669	0.0156316
RP11-10N23.5	-2.4843	0.0213676
RP11-111M22.2	-2.14135	0.00803691
RP11-126O1.5	-3.92229	0.00129661
RP11-1379J22.2	5.07017	0.0475488
RP11-148K1.12	-6.49287	0.0071139
RP11-154J22.1	-4.55324	0.00820948
RP11-161M6.2	-2.52229	0.0117595
RP11-182J1.12	-4.21001	0.0266669
RP11-201K10.3	2.21147	0.0158867
RP11-228M15.1	-2.53706	0.0285946
RP11-242D8.1	-2.20684	0.0468794
RP11-253M7.1	-2.72006	0.0140293
RP11-266K4.9	-3.81658	0.0384525
RP11-268J15.5	-2.19351	0.00374818
RP11-273G15.2	-14.2282	0.0283928
RP11-284F21.7	-2.13002	0.00684296
RP11-297P16.4	-2.3626	0.00431239
RP11-30P6.6	-2.84093	0.00317763
RP11-313J2.1	-4.94397	0.0411854
RP11-324E6.6	8.11956	0.03115
RP11-325E5.1	3.18999	0.0134909
RP11-400F19.8	-3.78034	0.0218055
RP11-420A23.1	-4.28743	0.00140142
RP11-428J1.5	-9.10682	0.022713
RP11-428O18.6	-4.54059	0.0115126
RP11-431J24.2	-2.05757	0.00284087
RP11-49I11.1	-2.68355	0.0267279
RP11-49K24.6	2.51906	0.0423082
RP11-529K1.4	-2.44958	0.00269048
RP11-538I12.2	-3.01848	0.0447632
RP11-544I20.2	-5.26009	0.00104617
RP11-567M16.3	3.61913	0.0425817
RP11-568K15.1	-2.00993	0.00245165
RP11-571M6.7	2.88373	0.019973
RP11-574K11.31	-2.45242	0.00486405
RP11-585P4.5	-3.41613	0.0283391
RP11-597D13.9	3.38198	0.0462
RP11-618G20.1	6.25841	0.0021415
RP11-620J15.3	-4.26282	0.00526398
RP11-626G11.3	-3.27634	0.0412827
RP11-666A8.8	3.53536	0.0384397
RP11-677M14.7	-4.86011	0.0477749
RP11-699L21.1	-4.94397	0.0411854
RP11-705C15.2	-5.04955	0.00651219
RP11-783K16.10	2.61042	0.00921071
RP11-802E16.3	-2.78536	0.0428699
RP11-809O17.1	-3.3244	0.00199825
RP11-846F4.12	-4.57702	0.00235478
RP11-872D17.8	-3.33071	0.000500691
RP11-879F14.2	-3.39625	0.0317703
RP11-883A18.3	2.45878	0.0365923
RP11-92G12.3	-7.25649	0.0353272
RP13-516M14.2	-3.65407	0.0107435
RP13-650J16.1	-3.54794	0.0197473
RP13-977J11.2	-2.23036	0.0197478
RP3-402G11.26	-3.62871	0.00411368
RP3-508I15.9	2.00345	0.028598
RP3-510D11.2	2.67638	0.0402468
RP4-644L1.2	-9.88381	0.0272584
RP4-777O23.3	-2.02566	0.0130124
RP5-1028K7.2	-2.91212	0.0407913
RP5-877J2.1	-2.83161	0.00887181
RP5-955M13.4	-4.66696	0.0261279
RP5-966M1.6	-2.6283	0.046646
RP6-65G23.3	-2.41303	0.0324033
RPL3L	3.29137	0.0343185
RPS6KA2	-3.48989	0.000131794
RPS6KL1	-2.22991	0.00434541
RSAD1	-2.39514	3.32915e-05
RSG1	-2.0757	4.49805e-05
RSPO4	-5.7895	0.00602351
RTBDN	-2.23909	0.0330661
RTEL1-TNFRSF6B	-2.66406	0.00819224
RUNDC3A-AS1	-2.1729	0.00608457
RWDD1	-2.9475	6.6574e-05
SAMD15	-2.39664	0.00799172
SAPCD2	-2.40924	4.76201e-06
SBF2	-2.13312	0.000848735
SCART1	-2.09886	0.00858527
SCML2	3.49961	0.00105581
SCN4A	-3.0405	0.0297393
SCNN1A	-2.09796	6.27316e-05
SCRN2	-2.18498	0.00181958
SEC14L1	-2.25204	1.29296e-05
SEC14L4	-2.31381	0.00104813
SEL1L	-2.22956	0.00024265
SEMA4F	-2.57007	0.000757031
SEMA7A	2.14459	0.000333997
SEPN1	-4.07175	8.00155e-07
SEPT1	-2.29796	0.0322849
SERPINA5	-4.85722	0.00431098
SERPINB9P1	-10.4207	0.0183452
SERPINF2	-2.42441	0.0445433
SESN1	2.29661	6.52717e-06
SESN2	2.57865	3.10671e-07
SESN3	2.35228	0.0180861
SFI1	-2.00042	0.00786166
SGPP2	-2.13576	0.00763316
SH2D5	-2.55816	4.99263e-05
SH3D21	-2.34355	0.00968253
SH3TC2	-2.15282	6.55543e-05
SHC2	-3.32588	0.00197736
SHPK	-2.1278	0.00438177
SHROOM2	-2.45219	0.000140935
SHROOM3	-3.43522	6.59179e-06
SIGLEC10	-10.585	0.00382423
SIGMAR1	-2.90171	1.37057e-06
SIK1	2.23083	0.00054048
SIRT3	-2.40433	0.000615443
SIX3	-2.28927	0.0228296
SIX5	-2.12774	0.00191821
SLC10A3	-3.03816	0.000130828
SLC10A5	2.521	0.000266368
SLC16A8	-2.55351	0.0192829
SLC1A1	-3.15685	0.0023494
SLC22A31	-2.13755	0.00230213
SLC25A23	-5.35496	6.65536e-07
SLC25A29	-2.45839	0.00124511
SLC25A42	-2.02004	0.00224586
SLC27A1	-2.21244	0.00346131
SLC27A3	-2.05459	0.0113052
SLC29A3	-2.17987	0.000599986
SLC2A3	2.16951	0.00204346
SLC2A8	-2.26398	0.000932779
SLC35E1	-4.12894	1.02553e-05
SLC37A2	-3.0431	0.000407078
SLC44A1	-2.85006	1.35647e-05
SLC45A3	-2.39941	0.000150305
SLC46A3	-2.4931	0.0234073
SLC5A10	-10.32	0.00229988
SLFNL1	6.45385	0.0181478
SLU7	-2.16417	7.69189e-05
SLX1A	-2.86556	0.017745
SMAD7	2.36249	0.00047985
SMARCD3	-2.5241	0.000660508
SMARCE1	-3.20051	1.00276e-06
SMPD3	-2.52713	0.00740527
SNAPC3	-2.49969	4.42644e-06
SNPH	-2.42456	0.000545082
SNX19	-2.16438	3.73887e-05
SNX22	-2.50645	0.00222605
SNX29	-2.12217	0.00257999
SOWAHA	-3.03213	0.00617408
SOX13	-2.32571	0.000164514
SP2	-2.16083	4.69941e-06
SP5	2.6133	0.00460214
SPATA17	-2.40184	0.00612233
SPATA5	-2.03529	8.8135e-05
SPATA6L	-2.03319	0.0129799
SPATC1	-10.8597	0.0190765
SPEF1	-2.80212	0.0340994
SPOCK2	-2.8564	0.0133646
SPTBN1	-2.11166	3.36521e-05
SRMS	-3.04124	0.000284718
SRP72	-2.00186	2.07064e-05
SRPX	-3.01027	0.000336308
SRRM2	-2.00872	0.00081416
SSBP2	-4.17177	0.000728309
SSPO	-2.90611	0.0396177
SSX1	-5.11786	0.00833987
ST3GAL1	-2.2836	0.000190682
ST3GAL4-AS1	-2.42234	0.00234489
ST3GAL5	-2.73157	0.00246137
STARD4	-2.0403	1.03713e-07
STARD5	-2.41006	0.0253007
STKLD1	4.74141	0.0392155
STMN1	-3.91581	1.21538e-07
STX1B	-2.78959	0.0106587
SUCO	-2.42301	8.57368e-05
SVBP	-2.03767	3.35229e-05
SWSAP1	-2.36209	0.00947338
SYNE4	-2.07348	0.00013229
SYT17	-2.56894	0.00343816
TAB3-AS2	7.07178	0.0121508
TACC1	-2.33366	7.07364e-06
TADA3	-3.10959	2.02715e-07
TBC1D2B	-2.39025	0.000728145
TBC1D3	-2.21496	0.0290991
TBCK	-2.05719	0.000749377
TBX6	-4.10244	0.0158691
TCERG1L	5.0259	0.0208209
TCN1	-2.19393	0.0483331
TCP11L2	-5.53908	0.00166643
TCTN2	-2.44428	0.00135767
TEX2	-2.40297	5.23125e-06
TGFB2	2.17265	0.016615
TGFBI	3.85056	0.0158894
THEM6	-3.43689	7.65929e-05
TIAM1	-2.62242	1.39345e-05
TIMELESS	-2.81489	4.75154e-06
TIMM10B_2	-2.01486	0.020189
TIMM23	-2.12714	2.50984e-05
TIMP1	-2.78402	2.80982e-07
TINAGL1	-2.47267	0.000148757
TJP2	-2.50742	1.26684e-05
TK2	-2.23441	0.00146868
TLR1	-2.09585	0.00832653
TLR6	2.98118	0.0293656
TM4SF19-AS1	-9.31562	0.00134034
TMC5	-2.96772	1.76185e-05
TMC6	-2.00293	7.4693e-05
TMED8	-2.63023	4.4876e-06
TMED9	-2.13199	1.36733e-06
TMEM121	-2.10523	0.000310395
TMEM125	-2.45537	0.000750404
TMEM129	-2.82808	0.000123533
TMEM134	-3.69117	0.000289853
TMEM150A	-2.48631	0.00218322
TMEM187	-2.93851	0.000484258
TMEM198B	-2.66861	0.0100401
TMEM2	-3.07697	1.05353e-06
TMEM203	-2.12959	2.29665e-05
TMEM254-AS1	-3.21162	0.0160537
TMEM45B	3.35876	0.0256
TMEM74	-7.29812	0.0183283
TMEM80	-2.30406	0.030921
TMEM91	-6.7687	0.0107791
TMPRSS6	-15.7092	0.0138227
TMSB15B	-18.707	0.0235443
TMX4	-2.53265	0.00302446
TNFAIP2	-3.53093	6.01175e-05
TNFRSF10D	3.25732	1.24469e-05
TNFRSF13C	-2.72275	0.0310817
TNFRSF8	-2.80588	0.0194353
TNFSF4	-2.44136	0.0050492
TNS2	-3.23646	3.51518e-05
TNS4	-2.18343	1.1125e-05
TOB2	-2.21745	1.64591e-05
TOMM22	-3.54386	5.30752e-07
TOMM34	-3.84831	6.71891e-06
TP53INP1	2.79044	5.81403e-05
TPTEP1	-2.0514	0.010013
TRIAP1	2.09926	0.000106567
TRIM10	-2.35444	0.0065692
TRIM2	-2.00377	8.75677e-05
TRIM45	-2.44771	0.000742028
TRIM62	-3.62923	0.00013531
TRIM65	-2.93365	3.30932e-05
TRIM66	-2.12428	0.00554704
TRIM8	-2.016	1.48584e-05
TRPC1	-2.51323	0.0216486
TRPT1	-2.26806	0.000185657
TSPAN18	-2.76749	0.0322195
TSSK3	-2.08421	0.00548514
TTC7A	-2.40424	0.000138912
TTL	-2.86956	5.74224e-06
TTLL13P	2.97514	0.0482173
TTPA	-2.08771	0.0234883
TTTY14	-9.20278	0.011696
TUBB3_1	-3.81275	0.00208945
TUBB3_2	2.30689	0.00409986
TXNDC11	-2.07702	7.84466e-06
TXNDC5	-2.72004	1.39164e-05
UAP1	-2.99802	2.53535e-06
UBAC1	-2.03866	1.40159e-06
UBC	-2.36377	1.10977e-05
UBE2W	-2.03254	0.00738978
UBFD1	-2.28709	5.79737e-05
UBQLN1	-2.34239	4.86662e-05
UBQLN2	-3.99972	6.45682e-06
UBQLN4	-2.10142	1.35362e-05
UBTD1	-3.56757	0.000201511
UGT8	-2.00684	0.000791606
UMAD1	-2.38876	0.000554003
UNC13D	-2.09672	0.00140515
UPK1A	-3.1772	0.0102397
UPK3B	-2.35727	0.0229971
USH1G	-2.44745	0.0186218
USP46-AS1	-2.72008	0.0135401
UTY	-2.09888	0.0132289
VAMP2	-3.18381	0.0112131
VANGL2	-2.20381	0.0297078
VIPR1	-3.04455	0.00403644
VWA5B2	-2.3828	0.0410104
WBSCR16	-3.34723	2.24843e-06
WBSCR27	-2.32342	0.000111997
WBSCR28	3.15652	0.0317578
WNK4	-2.28745	0.000169217
WNT6	-2.40702	0.023673
WNT7B	-2.12267	0.000103992
WSB2	-2.59271	8.61115e-07
XXbac-BPG181M17.5	-5.19676	0.0482457
YBX2	2.25874	0.00940893
ZAP70	-3.40441	0.0448722
ZBTB25	-2.01858	0.00150936
ZC2HC1C	-2.23802	0.0126892
ZC3H10	-2.50069	0.0304992
ZC3H6	-2.87595	0.00363692
ZDHHC24	-2.28454	0.00026753
ZFP91	2.03789	0.0252661
ZFPL1	-2.48362	3.02423e-05
ZFYVE28	-2.61826	0.000997558
ZMYND15	-4.72045	0.000187754
ZNF318	-2.13902	8.19824e-05
ZNF324	-2.17009	0.000871225
ZNF324B	-2.08385	0.00307711
ZNF358	-14.4225	2.263e-05
ZNF362	-4.52534	4.69437e-05
ZNF394	2.16627	0.00554801
ZNF41	-2.11815	0.00034233
ZNF473	2.08976	0.000302379
ZNF488	-2.10023	0.0199863
ZNF497	-4.63874	0.0242297
ZNF629	-2.96504	1.15636e-06
ZNF70	-2.26119	0.00344951
ZNF721	2.49422	0.000697092
ZNF74	-2.35031	0.000315335
ZNF778	-2.38878	1.16644e-05
ZNF837	-2.89964	0.0431936
ZNF862	-2.33903	0.000151693
ZNF888	-8.19807	0.00951883
