# Supplementary material for: Testis‐specific hnRNP is expressed in colorectal cancer cells and accelerates cell growth mediating ZDHHC11 mRNA stabilization
Source: Cancer Med. 2022 Apr 5;11(19):3643–56. doi: 10.1002/cam4.4738 (PMC9554453; doi:10.1002/cam4.4738)
Supplement: Supplementary file 10 — Table S5 [file CAM4-11-3643-s004.xlsx]

## Sheet: Table 2
Table S5. List of top 10 pathways regulated by ZDHHC11.
#	Maps	FDR	P-value
1	DNA damage_ATM/ATR regulation of G1/S checkpoint	0.000462724	3.73768e-07
2	Chemotaxis_Lysophosphatidic acid signaling via GPCRs	0.00287434	4.64351e-06
3	Proteolysis_Putative SUMO-1 pathway	0.00567126	1.44032e-05
4	Immune response_BAFF-induced non-canonical NF-kB signaling	0.00567126	1.83239e-05
5	TGF-beta signaling via kinase cascades in breast cancer	0.00911505	3.90634e-05
6	Immune response_IFN-alpha/beta signaling via MAPKs	0.00911505	4.44194e-05
7	DNA damage_p53 activation by DNA damage	0.00911505	5.15391e-05
8	Oxidative stress_ROS-induced cellular signaling	0.0101475	6.55737e-05
9	DNA damage_Role of SUMO in p53 regulation	0.0109576	9.15205e-05
10	Cell cycle_Regulation of G1/S transition (part 1)	0.0109576	9.30765e-05
