# Supplementary material for: Testis‐specific hnRNP is expressed in colorectal cancer cells and accelerates cell growth mediating ZDHHC11 mRNA stabilization
Source: Cancer Med. 2022 Apr 5;11(19):3643–56. doi: 10.1002/cam4.4738 (PMC9554453; doi:10.1002/cam4.4738)
Supplement: Supplementary file 11 — Table S6 [file CAM4-11-3643-s009.xlsx]

## Sheet: Supplementary Table 4
Table S6. List of mRNAs aberrantly expressed by the downregulation of ZDHHC11 in the ATM/ATR signaling pathway.
Feature ID	Scramble vs siZDHHC11 Fold change	P-value
BTG2	5.65635	4.83225e-05
p21	4.25821	3.59691e-05
Chk2	-2.4643	1.07736e-05
PER3	2.32357	3.25539e-05
FBXW7	2.16586	1.46632e-05
PP2A regulatory	-2.18072	0.010643
MDM2	2.12502	1.14718e-05
Histone H2AX	-2.046	1.78712e-05
PP2A structural	2.04526	0.00196819
Brca1	-2.02182	0.000919107
